# Supplementary material for: Changes in the Histology of Walnut (Juglans regia L.) Infected with Phomopsis capsici and Transcriptome and Metabolome Analysis
Source: Int J Mol Sci. 2023 Mar 2;24(5):4879. doi: 10.3390/ijms24054879 (PMC10003368; doi:10.3390/ijms24054879)
Supplement: Supplementary file 1 [file ijms-24-04879-s001.zip]

Archive with 11 entries (11 files):
- Table S1.xls
- Table S2.xlsx
- Table S3.xlsx
- Table S4.xlsx
- Table S5.xlsx
- Table S6.xls
- Table S7.xls
- Table S8.xlsx
- Figure S3.pdf
- Figure S1.pdf
- Figure S2.pdf
