# Supplementary material for: Changes in the Histology of Walnut (Juglans regia L.) Infected with Phomopsis capsici and Transcriptome and Metabolome Analysis
Source: Int J Mol Sci. 2023 Mar 2;24(5):4879. doi: 10.3390/ijms24054879 (PMC10003368; doi:10.3390/ijms24054879)
Supplement: Supplementary file 1 [file ijms-24-04879-s001.zip › Table S1.xls]

compare	all	up	down	threshold
EGvsCK	5634	1911	3723	DESeq2 padj<=0.05 |log2FoldChange|>=1.0
