# Supplementary material for: Changes in the Histology of Walnut (Juglans regia L.) Infected with Phomopsis capsici and Transcriptome and Metabolome Analysis
Source: Int J Mol Sci. 2023 Mar 2;24(5):4879. doi: 10.3390/ijms24054879 (PMC10003368; doi:10.3390/ijms24054879)
Supplement: Supplementary file 1 [file ijms-24-04879-s001.zip › Table S2.xlsx]

## Sheet: EGvsCK.all_GOenrich_significant
Category	GOID	Description	GeneRatio	BgRatio	pvalue	padj	geneID	geneName	Count	Up	Up_Gene_id	Down	Down_Gene_id
BP	GO:0044262	cellular carbohydrate metabolic process	52/1726	153/9106	6.45319e-06	0.00298534	108996510/108993242/108985452/108994391/108995738/109007875/108986843/109002086/108988247/108989714/109021077/108998793/109013625/108998068/109001692/108981372/108998853/109004093/108981886/109009835/108984236/109017846/109007229/109002058/108996533/108999597/108996511/109000306/109004094/108989016/108996680/108995651/109011636/108983458/108983772/109011655/109011635/109002059/109009394/109003619…	LOC108996510/LOC108993242/LOC108985452/LOC108994391/LOC108995738/LOC109007875/LOC108986843/LOC109002086/LOC108988247/LOC108989714/LOC109021077/LOC108998793/LOC109013625/LOC108998068/LOC109001692/LOC108981372/LOC108998853/LOC109004093/LOC108981886/LOC109009835/LOC108984236/LOC109017846/LOC109007229/LOC109002058/LOC108996533/LOC108999597/LOC108996511/LOC109000306/LOC109004094/LOC108989016/LOC108996…	52	15	108996510/109007875/109021077/108998793/108981372/108999597/108996511/109000306/108996680/108995651/108983458/108983772/108998883/108980623/109003829	37	108993242/108985452/108994391/108995738/108986843/109002086/108988247/108989714/109013625/108998068/109001692/108998853/109004093/108981886/109009835/108984236/109017846/109007229/109002058/108996533/109004094/108989016/109011636/109011655/109011635/109002059/109009394/109003619/108982362/109013450/109013248/109002091/108999247/novel.509/108995933/109001508/109014082
BP	GO:0034637	cellular carbohydrate biosynthetic process	36/1726	95/9106	1.15042e-05	0.00298534	108996510/108985452/108994391/109002086/108998068/109001692/108981372/108998853/109004093/109009835/108984236/109017846/109007229/109002058/108996533/108999597/108996511/109004094/108989016/109011636/109011655/109011635/109002059/109009394/109003619/108998883/108982362/109013450/109013248/109002091/109003829/108999247/novel.509/108995933/109001508/109014082	LOC108996510/LOC108985452/LOC108994391/LOC109002086/LOC108998068/LOC109001692/LOC108981372/LOC108998853/LOC109004093/LOC109009835/LOC108984236/LOC109017846/LOC109007229/LOC109002058/LOC108996533/LOC108999597/LOC108996511/LOC109004094/LOC108989016/LOC109011636/LOC109011655/LOC109011635/LOC109002059/LOC109009394/LOC109003619/LOC108998883/LOC108982362/LOC109013450/LOC109013248/LOC109002091/LOC109003…	36	6	108996510/108981372/108999597/108996511/108998883/109003829	30	108985452/108994391/109002086/108998068/109001692/108998853/109004093/109009835/108984236/109017846/109007229/109002058/108996533/109004094/108989016/109011636/109011655/109011635/109002059/109009394/109003619/108982362/109013450/109013248/109002091/108999247/novel.509/108995933/109001508/109014082
BP	GO:0016051	carbohydrate biosynthetic process	38/1726	107/9106	3.69612e-05	0.00639429	108996510/108985452/109012404/108994391/109002086/108998068/109001692/108981372/108998853/109004093/109009835/108984236/109017846/109007229/109002058/108996533/108999597/108996511/108985360/109004094/108989016/109011636/109011655/109011635/109002059/109009394/109003619/108998883/108982362/109013450/109013248/109002091/109003829/108999247/novel.509/108995933/109001508/109014082	LOC108996510/LOC108985452/LOC109012404/LOC108994391/LOC109002086/LOC108998068/LOC109001692/LOC108981372/LOC108998853/LOC109004093/LOC109009835/LOC108984236/LOC109017846/LOC109007229/LOC109002058/LOC108996533/LOC108999597/LOC108996511/LOC108985360/LOC109004094/LOC108989016/LOC109011636/LOC109011655/LOC109011635/LOC109002059/LOC109009394/LOC109003619/LOC108998883/LOC108982362/LOC109013450/LOC109013…	38	6	108996510/108981372/108999597/108996511/108998883/109003829	32	108985452/109012404/108994391/109002086/108998068/109001692/108998853/109004093/109009835/108984236/109017846/109007229/109002058/108996533/108985360/109004094/108989016/109011636/109011655/109011635/109002059/109009394/109003619/108982362/109013450/109013248/109002091/108999247/novel.509/108995933/109001508/109014082
BP	GO:0008272	sulfate transport	11/1726	18/9106	9.37918e-05	0.00973559	109009144/108986498/108997223/109013249/109018070/108992654/108989479/109005070/108997232/109018587/108984881	LOC109009144/LOC108986498/LOC108997223/LOC109013249/LOC109018070/LOC108992654/LOC108989479/LOC109005070/LOC108997232/LOC109018587/LOC108984881	11	0		11	109009144/108986498/108997223/109013249/109018070/108992654/108989479/109005070/108997232/109018587/108984881
BP	GO:0072348	sulfur compound transport	11/1726	18/9106	9.37918e-05	0.00973559	109009144/108986498/108997223/109013249/109018070/108992654/108989479/109005070/108997232/109018587/108984881	LOC109009144/LOC108986498/LOC108997223/LOC109013249/LOC109018070/LOC108992654/LOC108989479/LOC109005070/LOC108997232/LOC109018587/LOC108984881	11	0		11	109009144/108986498/108997223/109013249/109018070/108992654/108989479/109005070/108997232/109018587/108984881
BP	GO:0006820	anion transport	31/1726	86/9106	0.00013691	0.0103231	108991474/108993723/108989590/109009179/109009144/108986498/108997223/109006687/109010904/109013249/108995632/novel.642/109018070/109021148/109007555/108992654/108989479/108995612/109020117/108995601/108994181/108994816/108996388/novel.960/109005070/109021708/109005551/108997011/108997232/109018587/108984881	LOC108991474/LOC108993723/LOC108989590/LOC109009179/LOC109009144/LOC108986498/LOC108997223/LOC109006687/LOC109010904/LOC109013249/LOC108995632/-/LOC109018070/LOC109021148/LOC109007555/LOC108992654/LOC108989479/LOC108995612/LOC109020117/LOC108995601/LOC108994181/LOC108994816/LOC108996388/-/LOC109005070/LOC109021708/LOC109005551/LOC108997011/LOC108997232/LOC109018587/LOC108984881	31	6	108989590/109007555/108995612/108995601/108994816/novel.960	25	108991474/108993723/109009179/109009144/108986498/108997223/109006687/109010904/109013249/108995632/novel.642/109018070/109021148/108992654/108989479/109020117/108994181/108996388/109005070/109021708/109005551/108997011/108997232/109018587/108984881
BP	GO:0015698	inorganic anion transport	18/1726	40/9106	0.000145027	0.0103231	108989590/109009144/108986498/108997223/109006687/109013249/108995632/109018070/109007555/108992654/108989479/108996388/109005070/109021708/109005551/108997232/109018587/108984881	LOC108989590/LOC109009144/LOC108986498/LOC108997223/LOC109006687/LOC109013249/LOC108995632/LOC109018070/LOC109007555/LOC108992654/LOC108989479/LOC108996388/LOC109005070/LOC109021708/LOC109005551/LOC108997232/LOC109018587/LOC108984881	18	2	108989590/109007555	16	109009144/108986498/108997223/109006687/109013249/108995632/109018070/108992654/108989479/108996388/109005070/109021708/109005551/108997232/109018587/108984881
BP	GO:0030243	cellulose metabolic process	21/1726	51/9106	0.000196612	0.0103231	108996510/108985452/109002086/109009835/108984236/109007229/109002058/108996533/108999597/108996511/108989016/109011636/109011655/109011635/109002059/109003619/108982362/109002091/novel.509/108995933/109001508	LOC108996510/LOC108985452/LOC109002086/LOC109009835/LOC108984236/LOC109007229/LOC109002058/LOC108996533/LOC108999597/LOC108996511/LOC108989016/LOC109011636/LOC109011655/LOC109011635/LOC109002059/LOC109003619/LOC108982362/LOC109002091/-/LOC108995933/LOC109001508	21	3	108996510/108999597/108996511	18	108985452/109002086/109009835/108984236/109007229/109002058/108996533/108989016/109011636/109011655/109011635/109002059/109003619/108982362/109002091/novel.509/108995933/109001508
BP	GO:0030244	cellulose biosynthetic process	21/1726	51/9106	0.000196612	0.0103231	108996510/108985452/109002086/109009835/108984236/109007229/109002058/108996533/108999597/108996511/108989016/109011636/109011655/109011635/109002059/109003619/108982362/109002091/novel.509/108995933/109001508	LOC108996510/LOC108985452/LOC109002086/LOC109009835/LOC108984236/LOC109007229/LOC109002058/LOC108996533/LOC108999597/LOC108996511/LOC108989016/LOC109011636/LOC109011655/LOC109011635/LOC109002059/LOC109003619/LOC108982362/LOC109002091/-/LOC108995933/LOC109001508	21	3	108996510/108999597/108996511	18	108985452/109002086/109009835/108984236/109007229/109002058/108996533/108989016/109011636/109011655/109011635/109002059/109003619/108982362/109002091/novel.509/108995933/109001508
BP	GO:0006073	cellular glucan metabolic process	33/1726	96/9106	0.000238684	0.0103231	108996510/108985452/108994391/108995738/108986843/109002086/108989714/108998793/109013625/109001692/109009835/108984236/109007229/109002058/108996533/108999597/108996511/109000306/108989016/108996680/109011636/108983458/109011655/109011635/109002059/109003619/108982362/109013450/108980623/109002091/novel.509/108995933/109001508	LOC108996510/LOC108985452/LOC108994391/LOC108995738/LOC108986843/LOC109002086/LOC108989714/LOC108998793/LOC109013625/LOC109001692/LOC109009835/LOC108984236/LOC109007229/LOC109002058/LOC108996533/LOC108999597/LOC108996511/LOC109000306/LOC108989016/LOC108996680/LOC109011636/LOC108983458/LOC109011655/LOC109011635/LOC109002059/LOC109003619/LOC108982362/LOC109013450/LOC108980623/LOC109002091/-/LOC1089…	33	8	108996510/108998793/108999597/108996511/109000306/108996680/108983458/108980623	25	108985452/108994391/108995738/108986843/109002086/108989714/109013625/109001692/109009835/108984236/109007229/109002058/108996533/108989016/109011636/109011655/109011635/109002059/109003619/108982362/109013450/109002091/novel.509/108995933/109001508
BP	GO:0044042	glucan metabolic process	33/1726	96/9106	0.000238684	0.0103231	108996510/108985452/108994391/108995738/108986843/109002086/108989714/108998793/109013625/109001692/109009835/108984236/109007229/109002058/108996533/108999597/108996511/109000306/108989016/108996680/109011636/108983458/109011655/109011635/109002059/109003619/108982362/109013450/108980623/109002091/novel.509/108995933/109001508	LOC108996510/LOC108985452/LOC108994391/LOC108995738/LOC108986843/LOC109002086/LOC108989714/LOC108998793/LOC109013625/LOC109001692/LOC109009835/LOC108984236/LOC109007229/LOC109002058/LOC108996533/LOC108999597/LOC108996511/LOC109000306/LOC108989016/LOC108996680/LOC109011636/LOC108983458/LOC109011655/LOC109011635/LOC109002059/LOC109003619/LOC108982362/LOC109013450/LOC108980623/LOC109002091/-/LOC1089…	33	8	108996510/108998793/108999597/108996511/109000306/108996680/108983458/108980623	25	108985452/108994391/108995738/108986843/109002086/108989714/109013625/109001692/109009835/108984236/109007229/109002058/108996533/108989016/109011636/109011655/109011635/109002059/109003619/108982362/109013450/109002091/novel.509/108995933/109001508
BP	GO:0044264	cellular polysaccharide metabolic process	33/1726	96/9106	0.000238684	0.0103231	108996510/108985452/108994391/108995738/108986843/109002086/108989714/108998793/109013625/109001692/109009835/108984236/109007229/109002058/108996533/108999597/108996511/109000306/108989016/108996680/109011636/108983458/109011655/109011635/109002059/109003619/108982362/109013450/108980623/109002091/novel.509/108995933/109001508	LOC108996510/LOC108985452/LOC108994391/LOC108995738/LOC108986843/LOC109002086/LOC108989714/LOC108998793/LOC109013625/LOC109001692/LOC109009835/LOC108984236/LOC109007229/LOC109002058/LOC108996533/LOC108999597/LOC108996511/LOC109000306/LOC108989016/LOC108996680/LOC109011636/LOC108983458/LOC109011655/LOC109011635/LOC109002059/LOC109003619/LOC108982362/LOC109013450/LOC108980623/LOC109002091/-/LOC1089…	33	8	108996510/108998793/108999597/108996511/109000306/108996680/108983458/108980623	25	108985452/108994391/108995738/108986843/109002086/108989714/109013625/109001692/109009835/108984236/109007229/109002058/108996533/108989016/109011636/109011655/109011635/109002059/109003619/108982362/109013450/109002091/novel.509/108995933/109001508
BP	GO:0015979	photosynthesis	21/1726	52/9106	0.000271596	0.010554	108984518/109005852/109008563/109012666/108985982/109004736/108996038/109005408/109000426/108995342/108998186/109010445/108987152/108987180/109018206/109020091/109003032/109003713/109014410/109009270/108996022	LOC108984518/LOC109005852/LOC109008563/LOC109012666/LOC108985982/LOC109004736/LOC108996038/LOC109005408/LOC109000426/LOC108995342/LOC108998186/LOC109010445/LOC108987152/LOC108987180/LOC109018206/LOC109020091/LOC109003032/LOC109003713/LOC109014410/LOC109009270/LOC108996022	21	0		21	108984518/109005852/109008563/109012666/108985982/109004736/108996038/109005408/109000426/108995342/108998186/109010445/108987152/108987180/109018206/109020091/109003032/109003713/109014410/109009270/108996022
BP	GO:0006952	defense response	29/1726	82/9106	0.000323593	0.010554	108989951/109017616/109001822/109011233/108995226/109013367/108990045/novel.1302/109017981/108988749/109000445/108993704/108994026/108994808/108987605/109007475/109017052/108991886/108994843/108997049/108980688/109019364/108980000/108987874/108987715/109019453/108997698/108991299/108994019	LOC108989951/LOC109017616/LOC109001822/LOC109011233/LOC108995226/LOC109013367/LOC108990045/-/LOC109017981/LOC108988749/LOC109000445/LOC108993704/LOC108994026/LOC108994808/LOC108987605/LOC109007475/LOC109017052/LOC108991886/LOC108994843/LOC108997049/LOC108980688/LOC109019364/LOC108980000/LOC108987874/LOC108987715/LOC109019453/LOC108997698/LOC108991299/LOC108994019	29	8	109013367/108990045/108994026/108991886/108980688/108987874/108997698/108994019	21	108989951/109017616/109001822/109011233/108995226/novel.1302/109017981/108988749/109000445/108993704/108994808/108987605/109007475/109017052/108994843/108997049/109019364/108980000/108987715/109019453/108991299
BP	GO:0000271	polysaccharide biosynthetic process	24/1726	64/9106	0.000386371	0.010554	108996510/108985452/108994391/109002086/109001692/109009835/108984236/109007229/109002058/108996533/108999597/108996511/108989016/109011636/109011655/109011635/109002059/109003619/108982362/109013450/109002091/novel.509/108995933/109001508	LOC108996510/LOC108985452/LOC108994391/LOC109002086/LOC109001692/LOC109009835/LOC108984236/LOC109007229/LOC109002058/LOC108996533/LOC108999597/LOC108996511/LOC108989016/LOC109011636/LOC109011655/LOC109011635/LOC109002059/LOC109003619/LOC108982362/LOC109013450/LOC109002091/-/LOC108995933/LOC109001508	24	3	108996510/108999597/108996511	21	108985452/108994391/109002086/109001692/109009835/108984236/109007229/109002058/108996533/108989016/109011636/109011655/109011635/109002059/109003619/108982362/109013450/109002091/novel.509/108995933/109001508
BP	GO:0009250	glucan biosynthetic process	24/1726	64/9106	0.000386371	0.010554	108996510/108985452/108994391/109002086/109001692/109009835/108984236/109007229/109002058/108996533/108999597/108996511/108989016/109011636/109011655/109011635/109002059/109003619/108982362/109013450/109002091/novel.509/108995933/109001508	LOC108996510/LOC108985452/LOC108994391/LOC109002086/LOC109001692/LOC109009835/LOC108984236/LOC109007229/LOC109002058/LOC108996533/LOC108999597/LOC108996511/LOC108989016/LOC109011636/LOC109011655/LOC109011635/LOC109002059/LOC109003619/LOC108982362/LOC109013450/LOC109002091/-/LOC108995933/LOC109001508	24	3	108996510/108999597/108996511	21	108985452/108994391/109002086/109001692/109009835/108984236/109007229/109002058/108996533/108989016/109011636/109011655/109011635/109002059/109003619/108982362/109013450/109002091/novel.509/108995933/109001508
BP	GO:0033692	cellular polysaccharide biosynthetic process	24/1726	64/9106	0.000386371	0.010554	108996510/108985452/108994391/109002086/109001692/109009835/108984236/109007229/109002058/108996533/108999597/108996511/108989016/109011636/109011655/109011635/109002059/109003619/108982362/109013450/109002091/novel.509/108995933/109001508	LOC108996510/LOC108985452/LOC108994391/LOC109002086/LOC109001692/LOC109009835/LOC108984236/LOC109007229/LOC109002058/LOC108996533/LOC108999597/LOC108996511/LOC108989016/LOC109011636/LOC109011655/LOC109011635/LOC109002059/LOC109003619/LOC108982362/LOC109013450/LOC109002091/-/LOC108995933/LOC109001508	24	3	108996510/108999597/108996511	21	108985452/108994391/109002086/109001692/109009835/108984236/109007229/109002058/108996533/108989016/109011636/109011655/109011635/109002059/109003619/108982362/109013450/109002091/novel.509/108995933/109001508
BP	GO:0051273	beta-glucan metabolic process	24/1726	64/9106	0.000386371	0.010554	108996510/108985452/108994391/109002086/109001692/109009835/108984236/109007229/109002058/108996533/108999597/108996511/108989016/109011636/109011655/109011635/109002059/109003619/108982362/109013450/109002091/novel.509/108995933/109001508	LOC108996510/LOC108985452/LOC108994391/LOC109002086/LOC109001692/LOC109009835/LOC108984236/LOC109007229/LOC109002058/LOC108996533/LOC108999597/LOC108996511/LOC108989016/LOC109011636/LOC109011655/LOC109011635/LOC109002059/LOC109003619/LOC108982362/LOC109013450/LOC109002091/-/LOC108995933/LOC109001508	24	3	108996510/108999597/108996511	21	108985452/108994391/109002086/109001692/109009835/108984236/109007229/109002058/108996533/108989016/109011636/109011655/109011635/109002059/109003619/108982362/109013450/109002091/novel.509/108995933/109001508
BP	GO:0051274	beta-glucan biosynthetic process	24/1726	64/9106	0.000386371	0.010554	108996510/108985452/108994391/109002086/109001692/109009835/108984236/109007229/109002058/108996533/108999597/108996511/108989016/109011636/109011655/109011635/109002059/109003619/108982362/109013450/109002091/novel.509/108995933/109001508	LOC108996510/LOC108985452/LOC108994391/LOC109002086/LOC109001692/LOC109009835/LOC108984236/LOC109007229/LOC109002058/LOC108996533/LOC108999597/LOC108996511/LOC108989016/LOC109011636/LOC109011655/LOC109011635/LOC109002059/LOC109003619/LOC108982362/LOC109013450/LOC109002091/-/LOC108995933/LOC109001508	24	3	108996510/108999597/108996511	21	108985452/108994391/109002086/109001692/109009835/108984236/109007229/109002058/108996533/108989016/109011636/109011655/109011635/109002059/109003619/108982362/109013450/109002091/novel.509/108995933/109001508
BP	GO:0005976	polysaccharide metabolic process	37/1726	118/9106	0.000800758	0.0207797	108996510/108985452/108994391/108995738/108986843/109002086/108989714/109002565/108998793/109003757/109013625/108980942/109001692/109009835/108984236/109007229/109002058/108996533/109013217/108999597/108996511/109000306/108989016/108996680/109011636/108983458/109011655/109011635/109002059/109003619/108982362/109013450/108980623/109002091/novel.509/108995933/109001508	LOC108996510/LOC108985452/LOC108994391/LOC108995738/LOC108986843/LOC109002086/LOC108989714/LOC109002565/LOC108998793/LOC109003757/LOC109013625/LOC108980942/LOC109001692/LOC109009835/LOC108984236/LOC109007229/LOC109002058/LOC108996533/LOC109013217/LOC108999597/LOC108996511/LOC109000306/LOC108989016/LOC108996680/LOC109011636/LOC108983458/LOC109011655/LOC109011635/LOC109002059/LOC109003619/LOC108982…	37	11	108996510/108998793/109003757/108980942/109013217/108999597/108996511/109000306/108996680/108983458/108980623	26	108985452/108994391/108995738/108986843/109002086/108989714/109002565/109013625/109001692/109009835/108984236/109007229/109002058/108996533/108989016/109011636/109011655/109011635/109002059/109003619/108982362/109013450/109002091/novel.509/108995933/109001508
CC	GO:0009579	thylakoid	22/625	49/3214	3.8828e-05	0.00246558	108984518/109014063/109005852/109008563/109012666/108985982/109004736/108996038/109005408/109010231/109000426/108995342/108998186/109010445/108991609/108987180/109020091/109003032/109003713/109014410/109009270/108996022	LOC108984518/LOC109014063/LOC109005852/LOC109008563/LOC109012666/LOC108985982/LOC109004736/LOC108996038/LOC109005408/LOC109010231/LOC109000426/LOC108995342/LOC108998186/LOC109010445/LOC108991609/LOC108987180/LOC109020091/LOC109003032/LOC109003713/LOC109014410/LOC109009270/LOC108996022	22	0		22	108984518/109014063/109005852/109008563/109012666/108985982/109004736/108996038/109005408/109010231/109000426/108995342/108998186/109010445/108991609/108987180/109020091/109003032/109003713/109014410/109009270/108996022
CC	GO:0044436	thylakoid part	22/625	49/3214	3.8828e-05	0.00246558	108984518/109014063/109005852/109008563/109012666/108985982/109004736/108996038/109005408/109010231/109000426/108995342/108998186/109010445/108991609/108987180/109020091/109003032/109003713/109014410/109009270/108996022	LOC108984518/LOC109014063/LOC109005852/LOC109008563/LOC109012666/LOC108985982/LOC109004736/LOC108996038/LOC109005408/LOC109010231/LOC109000426/LOC108995342/LOC108998186/LOC109010445/LOC108991609/LOC108987180/LOC109020091/LOC109003032/LOC109003713/LOC109014410/LOC109009270/LOC108996022	22	0		22	108984518/109014063/109005852/109008563/109012666/108985982/109004736/108996038/109005408/109010231/109000426/108995342/108998186/109010445/108991609/108987180/109020091/109003032/109003713/109014410/109009270/108996022
CC	GO:0034357	photosynthetic membrane	20/625	46/3214	0.000151596	0.00641758	108984518/109014063/109005852/109008563/109012666/108985982/109004736/108996038/109005408/109000426/108995342/108998186/109010445/108987180/109020091/109003032/109003713/109014410/109009270/108996022	LOC108984518/LOC109014063/LOC109005852/LOC109008563/LOC109012666/LOC108985982/LOC109004736/LOC108996038/LOC109005408/LOC109000426/LOC108995342/LOC108998186/LOC109010445/LOC108987180/LOC109020091/LOC109003032/LOC109003713/LOC109014410/LOC109009270/LOC108996022	20	0		20	108984518/109014063/109005852/109008563/109012666/108985982/109004736/108996038/109005408/109000426/108995342/108998186/109010445/108987180/109020091/109003032/109003713/109014410/109009270/108996022
CC	GO:0009521	photosystem	19/625	44/3214	0.000247113	0.00784584	108984518/109005852/109008563/109012666/108985982/109004736/108996038/109005408/109000426/108995342/108998186/109010445/108987180/109020091/109003032/109003713/109014410/109009270/108996022	LOC108984518/LOC109005852/LOC109008563/LOC109012666/LOC108985982/LOC109004736/LOC108996038/LOC109005408/LOC109000426/LOC108995342/LOC108998186/LOC109010445/LOC108987180/LOC109020091/LOC109003032/LOC109003713/LOC109014410/LOC109009270/LOC108996022	19	0		19	108984518/109005852/109008563/109012666/108985982/109004736/108996038/109005408/109000426/108995342/108998186/109010445/108987180/109020091/109003032/109003713/109014410/109009270/108996022
CC	GO:0009538	photosystem I reaction center	7/625	11/3214	0.0016194	0.0411328	108984518/109005852/109008563/109012666/109004736/109010445/109003713	LOC108984518/LOC109005852/LOC109008563/LOC109012666/LOC109004736/LOC109010445/LOC109003713	7	0		7	108984518/109005852/109008563/109012666/109004736/109010445/109003713
MF	GO:0046527	glucosyltransferase activity	39/2479	114/14356	8.90088e-06	0.00225885	108996510/108993242/108985452/108994391/108995738/108986843/109002086/108988247/108989714/108998793/109013625/109001692/108981886/109009835/108984236/109007229/109002058/108996533/108999597/108996511/109000306/108989016/108996680/108995651/109011636/108983458/108983772/109011655/109011635/109002059/109003619/109021307/108982362/109013450/108980623/109002091/novel.509/108995933/109001508	LOC108996510/LOC108993242/LOC108985452/LOC108994391/LOC108995738/LOC108986843/LOC109002086/LOC108988247/LOC108989714/LOC108998793/LOC109013625/LOC109001692/LOC108981886/LOC109009835/LOC108984236/LOC109007229/LOC109002058/LOC108996533/LOC108999597/LOC108996511/LOC109000306/LOC108989016/LOC108996680/LOC108995651/LOC109011636/LOC108983458/LOC108983772/LOC109011655/LOC109011635/LOC109002059/LOC109003…	39	10	108996510/108998793/108999597/108996511/109000306/108996680/108995651/108983458/108983772/108980623	29	108993242/108985452/108994391/108995738/108986843/109002086/108988247/108989714/109013625/109001692/108981886/109009835/108984236/109007229/109002058/108996533/108989016/109011636/109011655/109011635/109002059/109003619/109021307/108982362/109013450/109002091/novel.509/108995933/109001508
MF	GO:0015103	inorganic anion transmembrane transporter activity	17/2479	36/14356	3.13655e-05	0.00225885	108989590/109009144/108986498/108997223/109006687/109013249/108995632/109018070/109007555/108992654/108989479/108996388/109005070/109021708/108997232/109018587/108984881	LOC108989590/LOC109009144/LOC108986498/LOC108997223/LOC109006687/LOC109013249/LOC108995632/LOC109018070/LOC109007555/LOC108992654/LOC108989479/LOC108996388/LOC109005070/LOC109021708/LOC108997232/LOC109018587/LOC108984881	17	2	108989590/109007555	15	109009144/108986498/108997223/109006687/109013249/108995632/109018070/108992654/108989479/108996388/109005070/109021708/108997232/109018587/108984881
MF	GO:0035251	UDP-glucosyltransferase activity	29/2479	80/14356	3.62415e-05	0.00225885	108996510/108993242/108985452/108994391/109002086/108988247/109001692/108981886/109009835/108984236/109007229/109002058/108996533/108999597/108996511/108989016/108995651/109011636/108983772/109011655/109011635/109002059/109003619/108982362/109013450/109002091/novel.509/108995933/109001508	LOC108996510/LOC108993242/LOC108985452/LOC108994391/LOC109002086/LOC108988247/LOC109001692/LOC108981886/LOC109009835/LOC108984236/LOC109007229/LOC109002058/LOC108996533/LOC108999597/LOC108996511/LOC108989016/LOC108995651/LOC109011636/LOC108983772/LOC109011655/LOC109011635/LOC109002059/LOC109003619/LOC108982362/LOC109013450/LOC109002091/-/LOC108995933/LOC109001508	29	5	108996510/108999597/108996511/108995651/108983772	24	108993242/108985452/108994391/109002086/108988247/109001692/108981886/109009835/108984236/109007229/109002058/108996533/108989016/109011636/109011655/109011635/109002059/109003619/108982362/109013450/109002091/novel.509/108995933/109001508
MF	GO:0015116	sulfate transmembrane transporter activity	11/2479	18/14356	3.84502e-05	0.00225885	109009144/108986498/108997223/109013249/109018070/108992654/108989479/109005070/108997232/109018587/108984881	LOC109009144/LOC108986498/LOC108997223/LOC109013249/LOC109018070/LOC108992654/LOC108989479/LOC109005070/LOC108997232/LOC109018587/LOC108984881	11	0		11	109009144/108986498/108997223/109013249/109018070/108992654/108989479/109005070/108997232/109018587/108984881
MF	GO:1901682	sulfur compound transmembrane transporter activity	11/2479	18/14356	3.84502e-05	0.00225885	109009144/108986498/108997223/109013249/109018070/108992654/108989479/109005070/108997232/109018587/108984881	LOC109009144/LOC108986498/LOC108997223/LOC109013249/LOC109018070/LOC108992654/LOC108989479/LOC109005070/LOC108997232/LOC109018587/LOC108984881	11	0		11	109009144/108986498/108997223/109013249/109018070/108992654/108989479/109005070/108997232/109018587/108984881
MF	GO:0016759	cellulose synthase activity	21/2479	51/14356	4.97231e-05	0.00225885	108996510/108985452/109002086/109009835/108984236/109007229/109002058/108996533/108999597/108996511/108989016/109011636/109011655/109011635/109002059/109003619/108982362/109002091/novel.509/108995933/109001508	LOC108996510/LOC108985452/LOC109002086/LOC109009835/LOC108984236/LOC109007229/LOC109002058/LOC108996533/LOC108999597/LOC108996511/LOC108989016/LOC109011636/LOC109011655/LOC109011635/LOC109002059/LOC109003619/LOC108982362/LOC109002091/-/LOC108995933/LOC109001508	21	3	108996510/108999597/108996511	18	108985452/109002086/109009835/108984236/109007229/109002058/108996533/108989016/109011636/109011655/109011635/109002059/109003619/108982362/109002091/novel.509/108995933/109001508
MF	GO:0016760	cellulose synthase (UDP-forming) activity	21/2479	51/14356	4.97231e-05	0.00225885	108996510/108985452/109002086/109009835/108984236/109007229/109002058/108996533/108999597/108996511/108989016/109011636/109011655/109011635/109002059/109003619/108982362/109002091/novel.509/108995933/109001508	LOC108996510/LOC108985452/LOC109002086/LOC109009835/LOC108984236/LOC109007229/LOC109002058/LOC108996533/LOC108999597/LOC108996511/LOC108989016/LOC109011636/LOC109011655/LOC109011635/LOC109002059/LOC109003619/LOC108982362/LOC109002091/-/LOC108995933/LOC109001508	21	3	108996510/108999597/108996511	18	108985452/109002086/109009835/108984236/109007229/109002058/108996533/108989016/109011636/109011655/109011635/109002059/109003619/108982362/109002091/novel.509/108995933/109001508
MF	GO:0005509	calcium ion binding	67/2479	249/14356	8.33714e-05	0.00331401	novel.1513/109007917/novel.1685/108999584/108980931/108996800/109006664/108996798/109018798/108989815/109005723/108991695/108988889/108997363/109007097/109012670/108995329/109012660/109010662/108981953/108996799/109005408/108986598/108979209/109000426/109020416/109006949/109007338/108995663/108981428/108979856/109020995/108992222/109010664/108984526/109004223/108996775/109019092/108996801/1090084…	-/LOC109007917/-/LOC108999584/LOC108980931/LOC108996800/LOC109006664/LOC108996798/LOC109018798/LOC108989815/LOC109005723/LOC108991695/LOC108988889/LOC108997363/LOC109007097/LOC109012670/LOC108995329/LOC109012660/LOC109010662/LOC108981953/LOC108996799/LOC109005408/LOC108986598/LOC108979209/LOC109000426/LOC109020416/LOC109006949/LOC109007338/LOC108995663/LOC108981428/LOC108979856/LOC109020995/LOC10…	67	17	novel.1685/108999584/108996800/109018798/108991695/108997363/109012670/109012660/109010664/108987001/108984131/109021749/109018797/109004327/108994928/109000584/novel.675	50	novel.1513/109007917/108980931/109006664/108996798/108989815/109005723/108988889/109007097/108995329/109010662/108981953/108996799/109005408/108986598/108979209/109000426/109020416/109006949/109007338/108995663/108981428/108979856/109020995/108992222/108984526/109004223/108996775/109019092/108996801/109008400/109020091/108981088/108982910/109003032/108982933/novel.1593/109013381/109013506/1089859…
MF	GO:0008509	anion transmembrane transporter activity	17/2479	39/14356	0.00011031	0.00379079	108989590/109009144/108986498/108997223/109006687/109013249/108995632/109018070/109007555/108992654/108989479/108996388/109005070/109021708/108997232/109018587/108984881	LOC108989590/LOC109009144/LOC108986498/LOC108997223/LOC109006687/LOC109013249/LOC108995632/LOC109018070/LOC109007555/LOC108992654/LOC108989479/LOC108996388/LOC109005070/LOC109021708/LOC108997232/LOC109018587/LOC108984881	17	2	108989590/109007555	15	109009144/108986498/108997223/109006687/109013249/108995632/109018070/108992654/108989479/108996388/109005070/109021708/108997232/109018587/108984881
MF	GO:0070008	serine-type exopeptidase activity	24/2479	65/14356	0.000119207	0.00379079	108989525/108989165/109018893/109019834/109005381/108989706/109005508/108989202/108984804/109010312/109003984/108980992/108988498/109019506/109000659/108989203/108983167/108983123/109019721/108997611/novel.920/108984529/108983122/109021618	LOC108989525/LOC108989165/LOC109018893/LOC109019834/LOC109005381/LOC108989706/LOC109005508/LOC108989202/LOC108984804/LOC109010312/LOC109003984/LOC108980992/LOC108988498/LOC109019506/LOC109000659/LOC108989203/LOC108983167/LOC108983123/LOC109019721/LOC108997611/-/LOC108984529/LOC108983122/LOC109021618	24	2	109003984/108984529	22	108989525/108989165/109018893/109019834/109005381/108989706/109005508/108989202/108984804/109010312/108980992/108988498/109019506/109000659/108989203/108983167/108983123/109019721/108997611/novel.920/108983122/109021618
MF	GO:0004185	serine-type carboxypeptidase activity	22/2479	59/14356	0.000191651	0.00521413	108989525/108989165/109019834/109005381/108989706/109005508/108989202/108984804/109010312/109003984/108980992/108988498/109019506/109000659/108989203/108983167/108983123/109019721/108997611/novel.920/108983122/109021618	LOC108989525/LOC108989165/LOC109019834/LOC109005381/LOC108989706/LOC109005508/LOC108989202/LOC108984804/LOC109010312/LOC109003984/LOC108980992/LOC108988498/LOC109019506/LOC109000659/LOC108989203/LOC108983167/LOC108983123/LOC109019721/LOC108997611/-/LOC108983122/LOC109021618	22	1	109003984	21	108989525/108989165/109019834/109005381/108989706/109005508/108989202/108984804/109010312/108980992/108988498/109019506/109000659/108989203/108983167/108983123/109019721/108997611/novel.920/108983122/109021618
MF	GO:0022804	active transmembrane transporter activity	58/2479	214/14356	0.00019676	0.00521413	109014179/108998736/108991293/109014176/108990581/108986854/109005993/109010857/109019442/108985819/109021476/108996554/108993036/108983706/108994963/108988197/108992826/109020269/109011681/109007782/109020759/108985654/108992576/109007550/108994367/108999431/108999917/109014177/108982100/108992150/109004564/108984417/109008703/108992904/109004672/109015224/109005554/108991683/108986977/108981892…	LOC109014179/LOC108998736/LOC108991293/LOC109014176/LOC108990581/LOC108986854/LOC109005993/LOC109010857/LOC109019442/LOC108985819/LOC109021476/LOC108996554/LOC108993036/LOC108983706/LOC108994963/LOC108988197/LOC108992826/LOC109020269/LOC109011681/LOC109007782/LOC109020759/LOC108985654/LOC108992576/LOC109007550/LOC108994367/LOC108999431/LOC108999917/LOC109014177/LOC108982100/LOC108992150/LOC109004…	58	7	109014177/109004564/108984417/109015224/108981892/108990833/108980941	51	109014179/108998736/108991293/109014176/108990581/108986854/109005993/109010857/109019442/108985819/109021476/108996554/108993036/108983706/108994963/108988197/108992826/109020269/109011681/109007782/109020759/108985654/108992576/109007550/108994367/108999431/108999917/108982100/108992150/109008703/108992904/109004672/109005554/108991683/108986977/108981730/109016145/108982887/108983601/109018726…
MF	GO:0008236	serine-type peptidase activity	46/2479	164/14356	0.000380044	0.00823028	108986081/108989525/108998671/108989165/109000766/108987006/109002114/109018893/109004820/109019834/109005381/108982876/108989706/109005508/109010434/108983322/108989202/108992284/109001973/108980176/108984804/109000660/109010312/109000649/108990515/108979609/108991936/109003984/109007311/108980992/109001623/108988498/109019506/109000659/109003397/108989203/108983167/108983123/108990415/109019721…	LOC108986081/LOC108989525/LOC108998671/LOC108989165/LOC109000766/LOC108987006/LOC109002114/LOC109018893/LOC109004820/LOC109019834/LOC109005381/LOC108982876/LOC108989706/LOC109005508/LOC109010434/LOC108983322/LOC108989202/LOC108992284/LOC109001973/LOC108980176/LOC108984804/LOC109000660/LOC109010312/LOC109000649/LOC108990515/LOC108979609/LOC108991936/LOC109003984/LOC109007311/LOC108980992/LOC109001…	46	5	109004820/108982876/109003984/108984529/109021338	41	108986081/108989525/108998671/108989165/109000766/108987006/109002114/109018893/109019834/109005381/108989706/109005508/109010434/108983322/108989202/108992284/109001973/108980176/108984804/109000660/109010312/109000649/108990515/108979609/108991936/109007311/108980992/109001623/108988498/109019506/109000659/109003397/108989203/108983167/108983123/108990415/109019721/108997611/novel.920/108983122…
MF	GO:0017171	serine hydrolase activity	46/2479	164/14356	0.000380044	0.00823028	108986081/108989525/108998671/108989165/109000766/108987006/109002114/109018893/109004820/109019834/109005381/108982876/108989706/109005508/109010434/108983322/108989202/108992284/109001973/108980176/108984804/109000660/109010312/109000649/108990515/108979609/108991936/109003984/109007311/108980992/109001623/108988498/109019506/109000659/109003397/108989203/108983167/108983123/108990415/109019721…	LOC108986081/LOC108989525/LOC108998671/LOC108989165/LOC109000766/LOC108987006/LOC109002114/LOC109018893/LOC109004820/LOC109019834/LOC109005381/LOC108982876/LOC108989706/LOC109005508/LOC109010434/LOC108983322/LOC108989202/LOC108992284/LOC109001973/LOC108980176/LOC108984804/LOC109000660/LOC109010312/LOC109000649/LOC108990515/LOC108979609/LOC108991936/LOC109003984/LOC109007311/LOC108980992/LOC109001…	46	5	109004820/108982876/109003984/108984529/109021338	41	108986081/108989525/108998671/108989165/109000766/108987006/109002114/109018893/109019834/109005381/108989706/109005508/109010434/108983322/108989202/108992284/109001973/108980176/108984804/109000660/109010312/109000649/108990515/108979609/108991936/109007311/108980992/109001623/108988498/109019506/109000659/109003397/108989203/108983167/108983123/108990415/109019721/108997611/novel.920/108983122…
MF	GO:0008238	exopeptidase activity	29/2479	90/14356	0.000388221	0.00823028	108989525/108989165/109018893/108993206/108999634/109019834/109005381/108989706/109005508/108989202/108999798/108984804/109010312/109003984/109016298/108988489/108980992/108988498/109019506/109000659/108989203/108983167/108983123/109019721/108997611/novel.920/108984529/108983122/109021618	LOC108989525/LOC108989165/LOC109018893/LOC108993206/LOC108999634/LOC109019834/LOC109005381/LOC108989706/LOC109005508/LOC108989202/LOC108999798/LOC108984804/LOC109010312/LOC109003984/LOC109016298/LOC108988489/LOC108980992/LOC108988498/LOC109019506/LOC109000659/LOC108989203/LOC108983167/LOC108983123/LOC109019721/LOC108997611/-/LOC108984529/LOC108983122/LOC109021618	29	2	109003984/108984529	27	108989525/108989165/109018893/108993206/108999634/109019834/109005381/108989706/109005508/108989202/108999798/108984804/109010312/109016298/108988489/108980992/108988498/109019506/109000659/108989203/108983167/108983123/109019721/108997611/novel.920/108983122/109021618
MF	GO:0004180	carboxypeptidase activity	22/2479	63/14356	0.000558165	0.0110935	108989525/108989165/109019834/109005381/108989706/109005508/108989202/108984804/109010312/109003984/108980992/108988498/109019506/109000659/108989203/108983167/108983123/109019721/108997611/novel.920/108983122/109021618	LOC108989525/LOC108989165/LOC109019834/LOC109005381/LOC108989706/LOC109005508/LOC108989202/LOC108984804/LOC109010312/LOC109003984/LOC108980992/LOC108988498/LOC109019506/LOC109000659/LOC108989203/LOC108983167/LOC108983123/LOC109019721/LOC108997611/-/LOC108983122/LOC109021618	22	1	109003984	21	108989525/108989165/109019834/109005381/108989706/109005508/108989202/108984804/109010312/108980992/108988498/109019506/109000659/108989203/108983167/108983123/109019721/108997611/novel.920/108983122/109021618
MF	GO:0001871	pattern binding	30/2479	99/14356	0.000979491	0.0168314	108980931/108996800/108997207/108984496/108996798/109018798/108984298/109010662/108981953/108996799/108983353/108980896/108997199/108998203/109022025/109010664/108981030/108996775/108997283/109019092/108993791/108998190/108999622/108997206/109014729/108998201/109013381/109018797/108991454/108980181	LOC108980931/LOC108996800/LOC108997207/LOC108984496/LOC108996798/LOC109018798/LOC108984298/LOC109010662/LOC108981953/LOC108996799/LOC108983353/LOC108980896/LOC108997199/LOC108998203/LOC109022025/LOC109010664/LOC108981030/LOC108996775/LOC108997283/LOC109019092/LOC108993791/LOC108998190/LOC108999622/LOC108997206/LOC109014729/LOC108998201/LOC109013381/LOC109018797/LOC108991454/LOC108980181	30	8	108996800/109018798/108983353/109010664/108997283/108998190/108999622/109018797	22	108980931/108997207/108984496/108996798/108984298/109010662/108981953/108996799/108980896/108997199/108998203/109022025/108981030/108996775/109019092/108993791/108997206/109014729/108998201/109013381/108991454/108980181
MF	GO:0030247	polysaccharide binding	30/2479	99/14356	0.000979491	0.0168314	108980931/108996800/108997207/108984496/108996798/109018798/108984298/109010662/108981953/108996799/108983353/108980896/108997199/108998203/109022025/109010664/108981030/108996775/108997283/109019092/108993791/108998190/108999622/108997206/109014729/108998201/109013381/109018797/108991454/108980181	LOC108980931/LOC108996800/LOC108997207/LOC108984496/LOC108996798/LOC109018798/LOC108984298/LOC109010662/LOC108981953/LOC108996799/LOC108983353/LOC108980896/LOC108997199/LOC108998203/LOC109022025/LOC109010664/LOC108981030/LOC108996775/LOC108997283/LOC109019092/LOC108993791/LOC108998190/LOC108999622/LOC108997206/LOC109014729/LOC108998201/LOC109013381/LOC109018797/LOC108991454/LOC108980181	30	8	108996800/109018798/108983353/109010664/108997283/108998190/108999622/109018797	22	108980931/108997207/108984496/108996798/108984298/109010662/108981953/108996799/108980896/108997199/108998203/109022025/108981030/108996775/109019092/108993791/108997206/109014729/108998201/109013381/108991454/108980181
MF	GO:0003735	structural constituent of ribosome	76/2479	314/14356	0.00100565	0.0168314	109019422/novel.1252/108986485/109020706/108986459/109017059/109019296/108979666/109001546/109011404/novel.367/108991213/108994320/109005829/108986487/109018528/109005868/109004513/109002623/108994144/108987972/108994093/109005687/108989152/109010459/108986384/108991398/108994271/109017968/109009362/108997487/108981348/109014351/108988531/novel.1400/108981357/108989547/novel.871/108988231/1089987…	LOC109019422/-/LOC108986485/LOC109020706/LOC108986459/LOC109017059/LOC109019296/LOC108979666/LOC109001546/LOC109011404/-/LOC108991213/LOC108994320/LOC109005829/LOC108986487/LOC109018528/LOC109005868/LOC109004513/LOC109002623/LOC108994144/LOC108987972/LOC108994093/LOC109005687/LOC108989152/LOC109010459/LOC108986384/LOC108991398/LOC108994271/LOC109017968/LOC109009362/LOC108997487/LOC108981348/LOC10…	76	57	109019422/109020706/108986459/109017059/109019296/108979666/109001546/109011404/novel.367/108991213/108994320/109005829/108986487/109018528/109005868/109004513/109002623/108994144/108987972/109005687/108989152/109010459/108986384/108994271/109017968/109009362/108997487/109014351/108988531/novel.1400/108981357/108988231/108998744/109000709/109006384/109003019/109002162/108981199/109020322/10899648…	19	novel.1252/108986485/108994093/108991398/108981348/108989547/novel.871/109014818/108993236/109007640/108999801/108999747/108998255/109018770/109021071/109005456/109018227/109005521/108985221
MF	GO:0043531	ADP binding	71/2479	293/14356	0.00139865	0.0222385	109004180/109018935/109004220/108998159/108987102/109019614/108993549/108981356/109002239/108998710/109005565/109020487/109011680/109018405/108990114/109009872/108979782/108981177/108988694/109018964/109004221/109018251/109007295/109006338/108998083/109018754/108990076/108984999/108996772/109002496/108986889/108988638/109005534/108981555/109002372/108986690/109001930/109019787/108989247/108981602…	LOC109004180/LOC109018935/LOC109004220/LOC108998159/LOC108987102/LOC109019614/LOC108993549/LOC108981356/LOC109002239/LOC108998710/LOC109005565/LOC109020487/LOC109011680/LOC109018405/LOC108990114/LOC109009872/LOC108979782/LOC108981177/LOC108988694/LOC109018964/LOC109004221/LOC109018251/LOC109007295/LOC109006338/LOC108998083/LOC109018754/LOC108990076/LOC108984999/LOC108996772/LOC109002496/LOC108986…	71	19	108987102/109002239/109020487/108998083/109018754/109005534/108986690/109019787/108994621/108988590/108984814/108986037/108989532/108998298/108990761/108981563/109004743/108987108/109021114	52	109004180/109018935/109004220/108998159/109019614/108993549/108981356/108998710/109005565/109011680/109018405/108990114/109009872/108979782/108981177/108988694/109018964/109004221/109018251/109007295/109006338/108990076/108984999/108996772/109002496/108986889/108988638/108981555/109002372/109001930/108989247/108981602/109004179/109000191/108993635/109011475/108998352/109017994/108992414/109007330…
MF	GO:0042626	ATPase activity, coupled to transmembrane movement of substances	28/2479	94/14356	0.00189102	0.0259655	109014179/108991293/109014176/108986854/109005993/109010857/108985819/109021476/108996554/108983706/108988197/108992826/109007782/108985654/108994367/108999431/109014177/108982100/109004564/109004672/109015224/108981892/108983601/109018726/108983285/108983707/108983710/109010442	LOC109014179/LOC108991293/LOC109014176/LOC108986854/LOC109005993/LOC109010857/LOC108985819/LOC109021476/LOC108996554/LOC108983706/LOC108988197/LOC108992826/LOC109007782/LOC108985654/LOC108994367/LOC108999431/LOC109014177/LOC108982100/LOC109004564/LOC109004672/LOC109015224/LOC108981892/LOC108983601/LOC109018726/LOC108983285/LOC108983707/LOC108983710/LOC109010442	28	4	109014177/109004564/109015224/108981892	24	109014179/108991293/109014176/108986854/109005993/109010857/108985819/109021476/108996554/108983706/108988197/108992826/109007782/108985654/108994367/108999431/108982100/109004672/108983601/109018726/108983285/108983707/108983710/109010442
MF	GO:0043492	ATPase activity, coupled to movement of substances	28/2479	94/14356	0.00189102	0.0259655	109014179/108991293/109014176/108986854/109005993/109010857/108985819/109021476/108996554/108983706/108988197/108992826/109007782/108985654/108994367/108999431/109014177/108982100/109004564/109004672/109015224/108981892/108983601/109018726/108983285/108983707/108983710/109010442	LOC109014179/LOC108991293/LOC109014176/LOC108986854/LOC109005993/LOC109010857/LOC108985819/LOC109021476/LOC108996554/LOC108983706/LOC108988197/LOC108992826/LOC109007782/LOC108985654/LOC108994367/LOC108999431/LOC109014177/LOC108982100/LOC109004564/LOC109004672/LOC109015224/LOC108981892/LOC108983601/LOC109018726/LOC108983285/LOC108983707/LOC108983710/LOC109010442	28	4	109014177/109004564/109015224/108981892	24	109014179/108991293/109014176/108986854/109005993/109010857/108985819/109021476/108996554/108983706/108988197/108992826/109007782/108985654/108994367/108999431/108982100/109004672/108983601/109018726/108983285/108983707/108983710/109010442
MF	GO:0015399	primary active transmembrane transporter activity	30/2479	103/14356	0.00195966	0.0259655	109014179/108991293/109014176/108986854/109005993/109010857/108985819/109021476/108996554/108983706/108988197/108992826/109007782/108985654/108994367/108999431/109014177/108982100/109004564/109004672/109015224/108981892/108983601/109018726/108983285/108995630/108983707/108980941/108983710/109010442	LOC109014179/LOC108991293/LOC109014176/LOC108986854/LOC109005993/LOC109010857/LOC108985819/LOC109021476/LOC108996554/LOC108983706/LOC108988197/LOC108992826/LOC109007782/LOC108985654/LOC108994367/LOC108999431/LOC109014177/LOC108982100/LOC109004564/LOC109004672/LOC109015224/LOC108981892/LOC108983601/LOC109018726/LOC108983285/LOC108995630/LOC108983707/LOC108980941/LOC108983710/LOC109010442	30	5	109014177/109004564/109015224/108981892/108980941	25	109014179/108991293/109014176/108986854/109005993/109010857/108985819/109021476/108996554/108983706/108988197/108992826/109007782/108985654/108994367/108999431/108982100/109004672/108983601/109018726/108983285/108995630/108983707/108983710/109010442
MF	GO:0015405	P-P-bond-hydrolysis-driven transmembrane transporter activity	30/2479	103/14356	0.00195966	0.0259655	109014179/108991293/109014176/108986854/109005993/109010857/108985819/109021476/108996554/108983706/108988197/108992826/109007782/108985654/108994367/108999431/109014177/108982100/109004564/109004672/109015224/108981892/108983601/109018726/108983285/108995630/108983707/108980941/108983710/109010442	LOC109014179/LOC108991293/LOC109014176/LOC108986854/LOC109005993/LOC109010857/LOC108985819/LOC109021476/LOC108996554/LOC108983706/LOC108988197/LOC108992826/LOC109007782/LOC108985654/LOC108994367/LOC108999431/LOC109014177/LOC108982100/LOC109004564/LOC109004672/LOC109015224/LOC108981892/LOC108983601/LOC109018726/LOC108983285/LOC108995630/LOC108983707/LOC108980941/LOC108983710/LOC109010442	30	5	109014177/109004564/109015224/108981892/108980941	25	109014179/108991293/109014176/108986854/109005993/109010857/108985819/109021476/108996554/108983706/108988197/108992826/109007782/108985654/108994367/108999431/108982100/109004672/108983601/109018726/108983285/108995630/108983707/108983710/109010442
MF	GO:0003700	DNA binding transcription factor activity	109/2479	495/14356	0.00333626	0.0424372	108979509/108992253/108995686/109022207/108986979/108998199/108982947/109008829/109007543/108989105/109013359/108985770/108980973/108992941/108988037/108994407/108996915/108981980/108996737/109006724/109021576/109011701/109020113/109012792/109009422/108993288/108991055/109015585/108979107/109020876/108996973/108991963/108995675/109010633/108986620/109020508/109004663/108989128/108985763/108998622…	LOC108979509/LOC108992253/LOC108995686/LOC109022207/LOC108986979/LOC108998199/LOC108982947/LOC109008829/LOC109007543/LOC108989105/LOC109013359/LOC108985770/LOC108980973/LOC108992941/LOC108988037/LOC108994407/LOC108996915/LOC108981980/LOC108996737/LOC109006724/LOC109021576/LOC109011701/LOC109020113/LOC109012792/LOC109009422/LOC108993288/LOC108991055/LOC109015585/LOC108979107/LOC109020876/LOC108996…	109	56	108979509/108992253/108995686/109022207/108986979/108982947/109008829/108989105/108980973/108992941/108994407/108996915/108981980/109021576/109011701/109012792/108993288/108991055/109015585/108991963/108995675/108986620/109020508/109004663/108989128/108998622/108995022/109009107/108983244/108989660/108982254/109003006/108986419/108988934/109008717/109013315/108990846/108981529/108983254/108985412…	53	108998199/109007543/109013359/108985770/108988037/108996737/109006724/109020113/109009422/108979107/109020876/108996973/109010633/108985763/109005309/108983316/108992122/109010131/108980184/109020519/109016788/109008175/108996826/108997399/108981944/108998794/108997390/108985955/109005140/108989365/108984137/108998792/108984865/109004367/108989240/108985007/108985553/108991376/108997693/108989320…
MF	GO:0015238	drug transmembrane transporter activity	24/2479	80/14356	0.00347803	0.042539	108998736/108990581/109019442/108993036/109020269/109011681/109020759/108992576/109007550/108999917/108984417/108992904/108991683/108986977/108981730/109016145/108982887/109005181/108982687/108989088/108998900/108990833/109007008/109013182	LOC108998736/LOC108990581/LOC109019442/LOC108993036/LOC109020269/LOC109011681/LOC109020759/LOC108992576/LOC109007550/LOC108999917/LOC108984417/LOC108992904/LOC108991683/LOC108986977/LOC108981730/LOC109016145/LOC108982887/LOC109005181/LOC108982687/LOC108989088/LOC108998900/LOC108990833/LOC109007008/LOC109013182	24	2	108984417/108990833	22	108998736/108990581/109019442/108993036/109020269/109011681/109020759/108992576/109007550/108999917/108992904/108991683/108986977/108981730/109016145/108982887/109005181/108982687/108989088/108998900/109007008/109013182
MF	GO:0016887	ATPase activity	53/2479	215/14356	0.00361872	0.0426205	109014179/108991293/109014176/108986854/109005993/109010857/108985819/109021476/108996554/108983706/109004879/109009817/108988197/108992826/108983866/109007782/108985654/109006196/109011894/109001795/108995710/108994367/109004820/109013042/108999431/109014177/108993084/108987765/108982100/108996284/109004564/109005995/109009819/109013497/108987511/109004672/109015224/108981892/108988265/109001124…	LOC109014179/LOC108991293/LOC109014176/LOC108986854/LOC109005993/LOC109010857/LOC108985819/LOC109021476/LOC108996554/LOC108983706/LOC109004879/LOC109009817/LOC108988197/LOC108992826/LOC108983866/LOC109007782/LOC108985654/LOC109006196/LOC109011894/LOC109001795/LOC108995710/LOC108994367/LOC109004820/LOC109013042/LOC108999431/LOC109014177/LOC108993084/LOC108987765/LOC108982100/LOC108996284/LOC109004…	53	11	109009817/108983866/108995710/109004820/109014177/109004564/109009819/108987511/109015224/108981892/108998433	42	109014179/108991293/109014176/108986854/109005993/109010857/108985819/109021476/108996554/108983706/109004879/108988197/108992826/109007782/108985654/109006196/109011894/109001795/108994367/109013042/108999431/108993084/108987765/108982100/108996284/109005995/109013497/109004672/108988265/109001124/108983601/109018726/109001797/108983285/108994651/108982164/108983707/108980008/108982575/108983710…
									1624
