# Supplementary material for: Changes in the Histology of Walnut (Juglans regia L.) Infected with Phomopsis capsici and Transcriptome and Metabolome Analysis
Source: Int J Mol Sci. 2023 Mar 2;24(5):4879. doi: 10.3390/ijms24054879 (PMC10003368; doi:10.3390/ijms24054879)
Supplement: Supplementary file 1 [file ijms-24-04879-s001.zip › Table S3.xlsx]

## Sheet: EGvsCK.all_KEGGenrich
KEGGID	Description	GeneRatio	BgRatio	pvalue	padj	geneID	geneName	keggID	Count	Up	Up_Gene_id	Down	Down_Gene_id
jre00195	Photosynthesis	29/1158	60/6716	2.49986e-08	3.02483e-06	108984518/109011866/109014063/109020391/108985418/109005852/109008563/109012666/108985982/109004736/108996038/108988339/109000426/108994367/108995342/108998186/109010445/108982100/109007382/109013946/108987180/109018206/109020091/108997713/109002301/109003713/109014410/109009270/108996022	LOC108984518/LOC109011866/LOC109014063/LOC109020391/LOC108985418/LOC109005852/LOC109008563/LOC109012666/LOC108985982/LOC109004736/LOC108996038/LOC108988339/LOC109000426/LOC108994367/LOC108995342/LOC108998186/LOC109010445/LOC108982100/LOC109007382/LOC109013946/LOC108987180/LOC109018206/LOC109020091/LOC108997713/LOC109002301/LOC109003713/LOC109014410/LOC109009270/LOC108996022	jre:108984518/jre:109011866/jre:109014063/jre:109020391/jre:108985418/jre:109005852/jre:109008563/jre:109012666/jre:108985982/jre:109004736/jre:108996038/jre:108988339/jre:109000426/jre:108994367/jre:108995342/jre:108998186/jre:109010445/jre:108982100/jre:109007382/jre:109013946/jre:108987180/jre:109018206/jre:109020091/jre:108997713/jre:109002301/jre:109003713/jre:109014410/jre:109009270/jre:108…	29	1	109007382	28	108984518/109011866/109014063/109020391/108985418/109005852/109008563/109012666/108985982/109004736/108996038/108988339/109000426/108994367/108995342/108998186/109010445/108982100/109013946/108987180/109018206/109020091/108997713/109002301/109003713/109014410/109009270/108996022
jre03010	Ribosome	113/1158	467/6716	4.70618e-05	0.00284724	109019422/novel.1252/108997235/109012195/108985722/108986485/108990948/109020706/108986459/109017059/109019296/108979666/109018579/109006118/109001546/109013183/108979656/109011404/novel.367/108991213/108994320/109005829/108986487/109018528/109013174/109005868/109004513/109002623/108994144/108987972/108987080/108994093/109005687/108989152/109010459/108980661/108992099/109013388/108986384/10902067…	LOC109019422/-/LOC108997235/LOC109012195/LOC108985722/LOC108986485/LOC108990948/LOC109020706/LOC108986459/LOC109017059/LOC109019296/LOC108979666/LOC109018579/LOC109006118/LOC109001546/LOC109013183/LOC108979656/LOC109011404/-/LOC108991213/LOC108994320/LOC109005829/LOC108986487/LOC109018528/LOC109013174/LOC109005868/LOC109004513/LOC109002623/LOC108994144/LOC108987972/LOC108987080/LOC108994093/LOC10…	jre:108989595/jre:108989595/jre:108997235/jre:108989595/jre:108985722/jre:108986485/jre:108991861/jre:109020706/jre:108986459/jre:108979100/jre:108986384/jre:108979666/jre:109018579/jre:109006118/jre:109001546/jre:108979666/jre:108979656/jre:109011404/jre:109021825/jre:108991213/jre:108994320/jre:109005829/jre:108986485/jre:109016055/jre:108979666/jre:109005868/jre:109004513/jre:108986384/jre:108…	113	87	109019422/108997235/108985722/108990948/109020706/108986459/109017059/109019296/108979666/109018579/109006118/109001546/108979656/109011404/novel.367/108991213/108994320/109005829/108986487/109018528/109013174/109005868/109004513/109002623/108994144/108987972/108987080/109005687/108989152/109010459/108980661/108992099/109013388/108986384/109020673/109019495/108994271/108999410/109017968/108984253…	26	novel.1252/109012195/108986485/109013183/108994093/108991398/108981348/108994785/108989547/novel.871/109014818/108993236/109019974/109007640/108981396/108999801/108999747/109018770/108990468/108979791/109021071/109004783/109005456/109018227/109005521/108985221
jre01200	Carbon metabolism	88/1158	364/6716	0.000342749	0.0138242	109011654/109019736/109002939/109006536/108982664/109019449/109004608/108983585/108985026/109008462/108988132/109001687/109001918/108981475/108988192/108979677/109011355/108989910/109015116/109016129/108990249/108982085/109005470/109006127/108983267/109007409/108999587/109010099/109014143/109010657/108995347/108994646/108980291/108989396/108986378/109007547/109000833/108995034/109011340/109011250…	LOC109011654/LOC109019736/LOC109002939/LOC109006536/LOC108982664/LOC109019449/LOC109004608/LOC108983585/LOC108985026/LOC109008462/LOC108988132/LOC109001687/LOC109001918/LOC108981475/LOC108988192/LOC108979677/LOC109011355/LOC108989910/LOC109015116/LOC109016129/LOC108990249/LOC108982085/LOC109005470/LOC109006127/LOC108983267/LOC109007409/LOC108999587/LOC109010099/LOC109014143/LOC109010657/LOC108995…	jre:108984324/jre:109019736/jre:109002939/jre:109006536/jre:108982664/jre:109019449/jre:109004608/jre:108983585/jre:108985026/jre:109008462/jre:108988132/jre:109001687/jre:109001918/jre:108981475/jre:108988192/jre:108979677/jre:109011355/jre:108989910/jre:109015116/jre:109016129/jre:108990249/jre:108982085/jre:109005470/jre:109006127/jre:108983267/jre:109007409/jre:108999587/jre:109010099/jre:109…	88	14	109011654/109019736/109008462/108988132/108988183/109001956/109017005/108999457/108986375/109007329/108998828/108987244/109005764/109000874	74	109002939/109006536/108982664/109019449/109004608/108983585/108985026/109001687/109001918/108981475/108988192/108979677/109011355/108989910/109015116/109016129/108990249/108982085/109005470/109006127/108983267/109007409/108999587/109010099/109014143/109010657/108995347/108994646/108980291/108989396/108986378/109007547/109000833/108995034/109011340/109011250/109011490/108984074/108983269/109019389…
jre00630	Glyoxylate and dicarboxylate metabolism	29/1158	94/6716	0.00080189	0.0220575	109002939/109021470/108981475/108988192/109016129/108990249/109005470/108983267/109007409/108994646/108988099/109003384/108993417/109001956/109001955/108991176/108998828/109005909/109017539/108994095/novel.541/108989739/108997711/109011573/108986425/109009676/108997073/108999475/109020674	LOC109002939/LOC109021470/LOC108981475/LOC108988192/LOC109016129/LOC108990249/LOC109005470/LOC108983267/LOC109007409/LOC108994646/LOC108988099/LOC109003384/LOC108993417/LOC109001956/LOC109001955/LOC108991176/LOC108998828/LOC109005909/LOC109017539/LOC108994095/-/LOC108989739/LOC108997711/LOC109011573/LOC108986425/LOC109009676/LOC108997073/LOC108999475/LOC109020674	jre:109002939/jre:109021470/jre:108981475/jre:108988192/jre:109016129/jre:108990249/jre:109005470/jre:108983267/jre:109007409/jre:108994646/jre:108988099/jre:109003384/jre:108993417/jre:109001956/jre:109001955/jre:108991176/jre:108998828/jre:109005909/jre:109011573/jre:108994095/jre:108996314/jre:108989739/jre:108997711/jre:109011573/jre:109011587/jre:109009676/jre:108997073/jre:108999475/jre:109…	29	3	109001956/108998828/108986425	26	109002939/109021470/108981475/108988192/109016129/108990249/109005470/108983267/109007409/108994646/108988099/109003384/108993417/109001955/108991176/109005909/109017539/108994095/novel.541/108989739/108997711/109011573/109009676/108997073/108999475/109020674
jre00710	Carbon fixation in photosynthetic organisms	30/1158	99/6716	0.000911465	0.0220575	109006536/109019449/109004608/108981475/108988192/109011355/109015116/109016129/108999587/108995034/109011340/109011250/109011490/109008315/108985360/109022238/108997409/109006695/109017005/108986375/108998828/109017539/108989739/109014262/108997711/108987244/108989611/109011573/109005764/109016524	LOC109006536/LOC109019449/LOC109004608/LOC108981475/LOC108988192/LOC109011355/LOC109015116/LOC109016129/LOC108999587/LOC108995034/LOC109011340/LOC109011250/LOC109011490/LOC109008315/LOC108985360/LOC109022238/LOC108997409/LOC109006695/LOC109017005/LOC108986375/LOC108998828/LOC109017539/LOC108989739/LOC109014262/LOC108997711/LOC108987244/LOC108989611/LOC109011573/LOC109005764/LOC109016524	jre:109006536/jre:109019449/jre:109004608/jre:108981475/jre:108988192/jre:109011355/jre:109015116/jre:109016129/jre:108999587/jre:108995034/jre:109011340/jre:109011250/jre:109011490/jre:109008315/jre:108985360/jre:109022238/jre:108997409/jre:109006695/jre:109005764/jre:108986375/jre:108998828/jre:109011573/jre:108989739/jre:109014262/jre:108997711/jre:108987244/jre:108989611/jre:109011573/jre:109…	30	5	109017005/108986375/108998828/108987244/109005764	25	109006536/109019449/109004608/108981475/108988192/109011355/109015116/109016129/108999587/108995034/109011340/109011250/109011490/109008315/108985360/109022238/108997409/109006695/109017539/108989739/109014262/108997711/108989611/109011573/109016524
jre02010	ABC transporters	17/1158	47/6716	0.00142399	0.0287172	109014179/109014176/109005993/109010857/108985819/108983706/108992826/109007782/109014177/109004672/109015224/novel.1569/108983601/108983285/108983707/108983710/109010442	LOC109014179/LOC109014176/LOC109005993/LOC109010857/LOC108985819/LOC108983706/LOC108992826/LOC109007782/LOC109014177/LOC109004672/LOC109015224/-/LOC108983601/LOC108983285/LOC108983707/LOC108983710/LOC109010442	jre:109014179/jre:109014176/jre:109005993/jre:109010857/jre:108985819/jre:108983706/jre:108992826/jre:109007782/jre:109014177/jre:109004672/jre:109015224/jre:109014176/jre:108983601/jre:108983285/jre:108983707/jre:108983710/jre:109010442	17	3	109014177/109015224/novel.1569	14	109014179/109014176/109005993/109010857/108985819/108983706/108992826/109007782/109004672/108983601/108983285/108983707/108983710/109010442
jre00941	Flavonoid biosynthesis	20/1158	60/6716	0.00179736	0.0310687	108994581/108999180/109010746/108988364/108988430/109004491/108997708/109008231/108992049/109007665/108979963/108995889/108999408/108996546/108979344/109007666/108988452/108991381/108989769/108996947	LOC108994581/LOC108999180/LOC109010746/LOC108988364/LOC108988430/LOC109004491/LOC108997708/LOC109008231/LOC108992049/LOC109007665/LOC108979963/LOC108995889/LOC108999408/LOC108996546/LOC108979344/LOC109007666/LOC108988452/LOC108991381/LOC108989769/LOC108996947	jre:108994581/jre:108999180/jre:109010746/jre:108988364/jre:108988430/jre:109004491/jre:108997708/jre:109008231/jre:108992049/jre:109007665/jre:108979963/jre:108995889/jre:108999408/jre:108996546/jre:108979344/jre:109007666/jre:108988452/jre:108991381/jre:108989769/jre:108996947	20	2	108988430/109004491	18	108994581/108999180/109010746/108988364/108997708/109008231/108992049/109007665/108979963/108995889/108999408/108996546/108979344/109007666/108988452/108991381/108989769/108996947
jre00250	Alanine, aspartate and glutamate metabolism	23/1158	75/6716	0.00293106	0.0402314	109021470/108983585/novel.1427/109007221/108998968/108989639/109012843/109007046/108994646/108992980/108983566/108988099/108996780/109010285/108993168/109005909/108981408/108989739/108997089/108997122/108993925/novel.998/108992773	LOC109021470/LOC108983585/-/LOC109007221/LOC108998968/LOC108989639/LOC109012843/LOC109007046/LOC108994646/LOC108992980/LOC108983566/LOC108988099/LOC108996780/LOC109010285/LOC108993168/LOC109005909/LOC108981408/LOC108989739/LOC108997089/LOC108997122/LOC108993925/-/LOC108992773	jre:109021470/jre:108983585/jre:109010620/jre:109007221/jre:108998968/jre:108989639/jre:108992218/jre:109007046/jre:108994646/jre:108992980/jre:108983566/jre:108988099/jre:108996780/jre:109010285/jre:108993168/jre:109005909/jre:108981408/jre:108989739/jre:108997089/jre:108997122/jre:108993925/jre:108992218/jre:108992773	23	8	novel.1427/108998968/109012843/109007046/108983566/108993168/108993925/novel.998	15	109021470/108983585/109007221/108989639/108994646/108992980/108988099/108996780/109010285/109005909/108981408/108989739/108997089/108997122/108992773
jre00360	Phenylalanine metabolism	18/1158	54/6716	0.00299242	0.0402314	109018267/108989738/109001564/109021248/109005850/109012843/108995854/109013250/109008959/109005849/108983825/109012863/109006577/novel.998/108993413/108997102/109007996/108993435	LOC109018267/LOC108989738/LOC109001564/LOC109021248/LOC109005850/LOC109012843/LOC108995854/LOC109013250/LOC109008959/LOC109005849/LOC108983825/LOC109012863/LOC109006577/-/LOC108993413/LOC108997102/LOC109007996/LOC108993435	jre:109018267/jre:108989738/jre:108987596/jre:109021248/jre:109005850/jre:108992218/jre:108995854/jre:109013250/jre:109008959/jre:109005849/jre:108983825/jre:109012863/jre:109006577/jre:108992218/jre:108993413/jre:108997102/jre:109007996/jre:108993435	18	4	109001564/109012843/109006577/novel.998	14	109018267/108989738/109021248/109005850/108995854/109013250/109008959/109005849/108983825/109012863/108993413/108997102/109007996/108993435
jre00350	Tyrosine metabolism	22/1158	77/6716	0.00900524	0.108963	109018267/108989738/109005403/109001564/109020781/109005850/109012843/109013250/109005849/109004505/109003337/109016934/109012686/108982102/109012863/109015238/108979990/109005402/novel.998/109007996/108979991/108982357	LOC109018267/LOC108989738/LOC109005403/LOC109001564/LOC109020781/LOC109005850/LOC109012843/LOC109013250/LOC109005849/LOC109004505/LOC109003337/LOC109016934/LOC109012686/LOC108982102/LOC109012863/LOC109015238/LOC108979990/LOC109005402/-/LOC109007996/LOC108979991/LOC108982357	jre:109018267/jre:108989738/jre:109005403/jre:108987596/jre:109020781/jre:109005850/jre:108992218/jre:109013250/jre:109005849/jre:109004505/jre:109003337/jre:109016934/jre:109012686/jre:108982102/jre:109012863/jre:109014919/jre:109003337/jre:109005402/jre:108992218/jre:109007996/jre:108979991/jre:108982357	22	5	109005403/109001564/109020781/109012843/novel.998	17	109018267/108989738/109005850/109013250/109005849/109004505/109003337/109016934/109012686/108982102/109012863/109015238/108979990/109005402/109007996/108979991/108982357
jre00010	Glycolysis / Gluconeogenesis	46/1158	196/6716	0.0146889	0.160331	109016798/109006536/109019449/109004608/109001918/108979677/108995175/108981010/109005403/108985824/108980559/108983383/108980349/108980291/108997562/108997636/109000833/108997366/108995034/109011250/108996365/108983269/108985360/109010220/109004505/109003337/109016934/109017005/108999457/109014376/108986375/109007329/108997197/109015238/novel.541/108979990/108985392/novel.1677/108979951/10900540…	LOC109016798/LOC109006536/LOC109019449/LOC109004608/LOC109001918/LOC108979677/LOC108995175/LOC108981010/LOC109005403/LOC108985824/LOC108980559/LOC108983383/LOC108980349/LOC108980291/LOC108997562/LOC108997636/LOC109000833/LOC108997366/LOC108995034/LOC109011250/LOC108996365/LOC108983269/LOC108985360/LOC109010220/LOC109004505/LOC109003337/LOC109016934/LOC109017005/LOC108999457/LOC109014376/LOC108986…	jre:109002812/jre:109006536/jre:109019449/jre:109004608/jre:109001918/jre:108979677/jre:108995175/jre:109010013/jre:109005403/jre:108985824/jre:108980559/jre:108983383/jre:108980349/jre:108980291/jre:108997562/jre:108997636/jre:109000833/jre:108997366/jre:108995034/jre:109011250/jre:108996365/jre:108983269/jre:108985360/jre:109010220/jre:109004505/jre:109003337/jre:109016934/jre:109005764/jre:108…	46	8	109016798/109005403/109017005/108999457/108986375/109007329/109005764/109000874	38	109006536/109019449/109004608/109001918/108979677/108995175/108981010/108985824/108980559/108983383/108980349/108980291/108997562/108997636/109000833/108997366/108995034/109011250/108996365/108983269/108985360/109010220/109004505/109003337/109016934/109014376/108997197/109015238/novel.541/108979990/108985392/novel.1677/108979951/109005402/109019728/108981008/108979991/108982357
jre00400	Phenylalanine, tyrosine and tryptophan biosynthesis	24/1158	90/6716	0.0159006	0.160331	109018267/109006316/109011054/109001564/109011052/109005939/109014560/109012843/108983753/109013250/109020584/109002028/109011772/109005560/109012863/109020832/novel.998/109007613/109007996/109007614/109000681/108980630/108982535/109011652	LOC109018267/LOC109006316/LOC109011054/LOC109001564/LOC109011052/LOC109005939/LOC109014560/LOC109012843/LOC108983753/LOC109013250/LOC109020584/LOC109002028/LOC109011772/LOC109005560/LOC109012863/LOC109020832/-/LOC109007613/LOC109007996/LOC109007614/LOC109000681/LOC108980630/LOC108982535/LOC109011652	jre:109018267/jre:109006316/jre:109011054/jre:108987596/jre:109011052/jre:109005939/jre:108980005/jre:108992218/jre:108983753/jre:109013250/jre:109020584/jre:109002028/jre:109011772/jre:109005560/jre:109012863/jre:109020832/jre:108992218/jre:109007613/jre:109007996/jre:109007614/jre:109000681/jre:108980630/jre:108982535/jre:109011652	24	4	109001564/109012843/108983753/novel.998	20	109018267/109006316/109011054/109011052/109005939/109014560/109013250/109020584/109002028/109011772/109005560/109012863/109020832/109007613/109007996/109007614/109000681/108980630/108982535/109011652
jre00950	Isoquinoline alkaloid biosynthesis	11/1158	33/6716	0.0185696	0.161446	109018267/108989738/109001564/109020781/109005850/109012843/109013250/109005849/109012863/novel.998/109007996	LOC109018267/LOC108989738/LOC109001564/LOC109020781/LOC109005850/LOC109012843/LOC109013250/LOC109005849/LOC109012863/-/LOC109007996	jre:109018267/jre:108989738/jre:108987596/jre:109020781/jre:109005850/jre:108992218/jre:109013250/jre:109005849/jre:109012863/jre:108992218/jre:109007996	11	4	109001564/109020781/109012843/novel.998	7	109018267/108989738/109005850/109013250/109005849/109012863/109007996
jre00480	Glutathione metabolism	36/1158	149/6716	0.0186797	0.161446	109019736/108982664/109019460/108988132/109012036/108982972/108982085/108982978/109005220/108982181/109010099/109010657/109009358/108980759/109011808/108982970/108980341/108987034/109021425/108984074/108988183/108988174/109007182/109004128/109013944/109014460/109009548/108995469/109002259/109015499/109021062/108999150/109021887/109021061/108981208/109003606	LOC109019736/LOC108982664/LOC109019460/LOC108988132/LOC109012036/LOC108982972/LOC108982085/LOC108982978/LOC109005220/LOC108982181/LOC109010099/LOC109010657/LOC109009358/LOC108980759/LOC109011808/LOC108982970/LOC108980341/LOC108987034/LOC109021425/LOC108984074/LOC108988183/LOC108988174/LOC109007182/LOC109004128/LOC109013944/LOC109014460/LOC109009548/LOC108995469/LOC109002259/LOC109015499/LOC109021…	jre:109019736/jre:108982664/jre:109019460/jre:108988132/jre:109012036/jre:108979257/jre:108982085/jre:108982978/jre:109005220/jre:108982181/jre:109010099/jre:108984074/jre:109009358/jre:108980759/jre:109011808/jre:108982970/jre:108980341/jre:108987034/jre:109021424/jre:108984074/jre:108988132/jre:108988174/jre:109007182/jre:109004134/jre:109013944/jre:109014460/jre:109009548/jre:108995469/jre:109…	36	8	109019736/108988132/109012036/109005220/108988183/109004128/109014460/109009548	28	108982664/109019460/108982972/108982085/108982978/108982181/109010099/109010657/109009358/108980759/109011808/108982970/108980341/108987034/109021425/108984074/108988174/109007182/109013944/108995469/109002259/109015499/109021062/108999150/109021887/109021061/108981208/109003606
jre00730	Thiamine metabolism	11/1158	34/6716	0.0232949	0.187913	108992092/109009794/108998774/108986844/108981228/108990968/108995010/109022013/108984153/108983005/109019734	LOC108992092/LOC109009794/LOC108998774/LOC108986844/LOC108981228/LOC108990968/LOC108995010/LOC109022013/LOC108984153/LOC108983005/LOC109019734	jre:108992092/jre:109009794/jre:108998774/jre:108986844/jre:108981228/jre:108990968/jre:108995010/jre:109022013/jre:108984153/jre:108983005/jre:109019734	11	4	108992092/109009794/108998774/108984153	7	108986844/108981228/108990968/108995010/109022013/108983005/109019734
jre00960	Tropane, piperidine and pyridine alkaloid biosynthesis	13/1158	43/6716	0.0252686	0.191094	109018267/108989738/109001564/108998465/109005850/109012843/109013250/109005849/109010020/109012863/108998464/novel.998/109007996	LOC109018267/LOC108989738/LOC109001564/LOC108998465/LOC109005850/LOC109012843/LOC109013250/LOC109005849/LOC109010020/LOC109012863/LOC108998464/-/LOC109007996	jre:109018267/jre:108989738/jre:108987596/jre:108998465/jre:109005850/jre:108992218/jre:109013250/jre:109005849/jre:109010020/jre:109012863/jre:108998464/jre:108992218/jre:109007996	13	5	109001564/108998465/109012843/109010020/novel.998	8	109018267/108989738/109005850/109013250/109005849/109012863/108998464/109007996
jre00196	Photosynthesis - antenna proteins	9/1158	28/6716	0.040096	0.28539	108980372/109006868/108991907/108997109/109003241/108990271/109000747/108979266/108994925	LOC108980372/LOC109006868/LOC108991907/LOC108997109/LOC109003241/LOC108990271/LOC109000747/LOC108979266/LOC108994925	jre:108980372/jre:109006868/jre:108991907/jre:108997109/jre:109003241/jre:108990271/jre:109000747/jre:108979266/jre:108994925	9	0		9	108980372/109006868/108991907/108997109/109003241/108990271/109000747/108979266/108994925
jre00071	Fatty acid degradation	20/1158	79/6716	0.0438925	0.287604	108989910/109005861/109005403/108993803/108987140/108983383/108982045/108983501/108996365/109004505/109003337/109016934/109015238/109006047/109008426/108979990/108985392/109005402/108979991/108982357	LOC108989910/LOC109005861/LOC109005403/LOC108993803/LOC108987140/LOC108983383/LOC108982045/LOC108983501/LOC108996365/LOC109004505/LOC109003337/LOC109016934/LOC109015238/LOC109006047/LOC109008426/LOC108979990/LOC108985392/LOC109005402/LOC108979991/LOC108982357	jre:108989910/jre:109005861/jre:109005403/jre:108993803/jre:108987140/jre:108983383/jre:108982045/jre:108983501/jre:108996365/jre:109004505/jre:109003337/jre:109016934/jre:109014919/jre:109006047/jre:109008426/jre:109003337/jre:108985392/jre:109005402/jre:108979991/jre:108982357	20	4	109005403/108983501/109006047/109008426	16	108989910/109005861/108993803/108987140/108983383/108982045/108996365/109004505/109003337/109016934/109015238/108979990/108985392/109005402/108979991/108982357
jre00650	Butanoate metabolism	12/1158	42/6716	0.0467558	0.287604	108998968/108983566/108990864/108996780/109010285/109000598/109007945/108991176/108993168/108997089/109004042/109018030	LOC108998968/LOC108983566/LOC108990864/LOC108996780/LOC109010285/LOC109000598/LOC109007945/LOC108991176/LOC108993168/LOC108997089/LOC109004042/LOC109018030	jre:108998968/jre:108983566/jre:108990864/jre:108996780/jre:109010285/jre:109000598/jre:109007945/jre:108991176/jre:108993168/jre:108997089/jre:109000598/jre:109000598	12	4	108998968/108983566/108990864/108993168	8	108996780/109010285/109000598/109007945/108991176/108997089/109004042/109018030
jre01230	Biosynthesis of amino acids	74/1158	358/6716	0.0475378	0.287604	109002969/109006536/109018267/108982664/109021470/109019449/109006316/109004608/108999998/novel.1427/108985026/109008462/109001918/109009636/108979677/109002967/109011355/108982864/109005769/109015116/108986922/109011054/109001564/109011052/109006127/109005939/108999587/109014143/109010657/109014560/109012843/108983753/108992980/108988099/109013250/109010645/109011250/108990554/109007360/10898407…	LOC109002969/LOC109006536/LOC109018267/LOC108982664/LOC109021470/LOC109019449/LOC109006316/LOC109004608/LOC108999998/-/LOC108985026/LOC109008462/LOC109001918/LOC109009636/LOC108979677/LOC109002967/LOC109011355/LOC108982864/LOC109005769/LOC109015116/LOC108986922/LOC109011054/LOC109001564/LOC109011052/LOC109006127/LOC109005939/LOC108999587/LOC109014143/LOC109010657/LOC109014560/LOC109012843/LOC1089…	jre:109002969/jre:109006536/jre:109018267/jre:108982664/jre:109021470/jre:109019449/jre:109006316/jre:109004608/jre:108999998/jre:109010620/jre:108985026/jre:109008462/jre:109001918/jre:109009639/jre:108979677/jre:109002967/jre:109011355/jre:108982864/jre:109005769/jre:109015116/jre:108986922/jre:109011054/jre:108987596/jre:109011052/jre:109006127/jre:109005939/jre:108999587/jre:109014143/jre:108…	74	18	109002969/novel.1427/109008462/109009636/109002967/108982864/109005769/109001564/109012843/108983753/109014008/109017005/108999457/108986375/109001299/109005764/novel.998/109018377	56	109006536/109018267/108982664/109021470/109019449/109006316/109004608/108999998/108985026/109001918/108979677/109011355/109015116/108986922/109011054/109011052/109006127/109005939/108999587/109014143/109010657/109014560/108992980/108988099/109013250/109010645/109011250/108990554/109007360/108984074/109019389/109020584/109002028/109021531/109010220/109003384/109011772/109005560/109015837/109014376…
jre04146	Peroxisome	28/1158	121/6716	0.0573465	0.330425	108988729/109002939/108982664/108981127/108989910/108990249/109005861/108983267/108993803/108987140/109010657/108984959/108982045/108994646/108984074/108988141/109004521/109001956/109001955/109000598/109009560/109006047/109008426/109007752/109009526/109004042/109018030/108996399	LOC108988729/LOC109002939/LOC108982664/LOC108981127/LOC108989910/LOC108990249/LOC109005861/LOC108983267/LOC108993803/LOC108987140/LOC109010657/LOC108984959/LOC108982045/LOC108994646/LOC108984074/LOC108988141/LOC109004521/LOC109001956/LOC109001955/LOC109000598/LOC109009560/LOC109006047/LOC109008426/LOC109007752/LOC109009526/LOC109004042/LOC109018030/LOC108996399	jre:108988729/jre:109002939/jre:108982664/jre:108981127/jre:108989910/jre:108990249/jre:109005861/jre:108983267/jre:108993803/jre:108987140/jre:108984074/jre:108984959/jre:108982045/jre:108994646/jre:108984074/jre:108988141/jre:109005683/jre:109001956/jre:109001955/jre:109000598/jre:109009560/jre:109006047/jre:109008426/jre:109007752/jre:109009526/jre:109000598/jre:109000598/jre:108996399	28	5	109004521/109001956/109006047/109008426/108996399	23	108988729/109002939/108982664/108981127/108989910/108990249/109005861/108983267/108993803/108987140/109010657/108984959/108982045/108994646/108984074/108988141/109001955/109000598/109009560/109007752/109009526/109004042/109018030
jre00260	Glycine, serine and threonine metabolism	22/1158	92/6716	0.0628437	0.340654	108988729/108985026/109008462/108989738/109007409/109005850/108994646/108983753/109005849/109003384/108993417/109015837/109009560/108997197/108994095/109013038/108989739/109001299/108998779/109009676/109018377/109020674	LOC108988729/LOC108985026/LOC109008462/LOC108989738/LOC109007409/LOC109005850/LOC108994646/LOC108983753/LOC109005849/LOC109003384/LOC108993417/LOC109015837/LOC109009560/LOC108997197/LOC108994095/LOC109013038/LOC108989739/LOC109001299/LOC108998779/LOC109009676/LOC109018377/LOC109020674	jre:108988729/jre:108985026/jre:109008462/jre:108989738/jre:109007409/jre:109005850/jre:108994646/jre:108983753/jre:109005849/jre:109003384/jre:108993417/jre:109004213/jre:109009560/jre:108997197/jre:108994095/jre:108990869/jre:108989739/jre:109001299/jre:108998779/jre:109009676/jre:109004212/jre:109003386	22	4	109008462/108983753/109001299/109018377	18	108988729/108985026/108989738/109007409/109005850/108994646/109005849/109003384/108993417/109015837/109009560/108997197/108994095/109013038/108989739/108998779/109009676/109020674
jre00500	Starch and sucrose metabolism	45/1158	210/6716	0.0647525	0.340654	108993242/108989815/novel.467/108988247/109001196/109002565/109003757/109000454/109009604/109001399/108980942/108998068/109000896/108981372/108998853/109004093/108981886/109008672/109001400/109017846/109013217/108984526/109015994/109004094/109012580/109020975/108995651/108983772/109003965/109010468/109007329/108994130/108998883/109003426/108985497/108983367/109003829/109011390/108999247/109021747…	LOC108993242/LOC108989815/-/LOC108988247/LOC109001196/LOC109002565/LOC109003757/LOC109000454/LOC109009604/LOC109001399/LOC108980942/LOC108998068/LOC109000896/LOC108981372/LOC108998853/LOC109004093/LOC108981886/LOC109008672/LOC109001400/LOC109017846/LOC109013217/LOC108984526/LOC109015994/LOC109004094/LOC109012580/LOC109020975/LOC108995651/LOC108983772/LOC109003965/LOC109010468/LOC109007329/LOC1089…	jre:108993242/jre:108989815/jre:109014154/jre:108988247/jre:109001196/jre:109002565/jre:109003757/jre:109000454/jre:109009604/jre:109001399/jre:108980942/jre:108998068/jre:109000896/jre:108981372/jre:108998853/jre:109004093/jre:108981886/jre:109008672/jre:109001400/jre:109015998/jre:109013217/jre:108984526/jre:108984526/jre:109004093/jre:109012580/jre:108993242/jre:108995651/jre:108981886/jre:109…	45	15	109001196/109003757/109000454/108980942/108981372/109001400/109013217/109020975/108995651/108983772/109007329/108998883/109003829/109000874/novel.1215	30	108993242/108989815/novel.467/108988247/109002565/109009604/109001399/108998068/109000896/108998853/109004093/108981886/109008672/109017846/108984526/109015994/109004094/109012580/109003965/109010468/108994130/109003426/108985497/108983367/109011390/108999247/109021747/109011804/108983962/109014082
jre00300	Lysine biosynthesis	7/1158	22/6716	0.070237	0.354112	109002969/109009636/109002967/109010645/109001299/108992925/108998779	LOC109002969/LOC109009636/LOC109002967/LOC109010645/LOC109001299/LOC108992925/LOC108998779	jre:109002969/jre:109009639/jre:109002967/jre:109010645/jre:109001299/jre:109010645/jre:108998779	7	4	109002969/109009636/109002967/109001299	3	109010645/108992925/108998779
jre00591	Linoleic acid metabolism	7/1158	24/6716	0.104864	0.507544	109010446/109019281/109010895/109002101/109021360/109009742/109008078	LOC109010446/LOC109019281/LOC109010895/LOC109002101/LOC109021360/LOC109009742/LOC109008078	jre:109010446/jre:109019281/jre:109010895/jre:109002101/jre:109021360/jre:109009742/jre:109008078	7	2	109009742/109008078	5	109010446/109019281/109010895/109002101/109021360
jre00053	Ascorbate and aldarate metabolism	16/1158	68/6716	0.113998	0.530528	108997427/108984491/108986893/109007875/108995719/108986886/108986922/108982181/109004560/108983383/108982498/108996365/108988174/108998187/108985392/108988386	LOC108997427/LOC108984491/LOC108986893/LOC109007875/LOC108995719/LOC108986886/LOC108986922/LOC108982181/LOC109004560/LOC108983383/LOC108982498/LOC108996365/LOC108988174/LOC108998187/LOC108985392/LOC108988386	jre:108997427/jre:108984491/jre:108986893/jre:109007875/jre:108995719/jre:108986886/jre:108986922/jre:108982181/jre:109004560/jre:108983383/jre:108982498/jre:108996365/jre:108988174/jre:108998187/jre:108985392/jre:109008404	16	3	108997427/109007875/108988386	13	108984491/108986893/108995719/108986886/108986922/108982181/109004560/108983383/108982498/108996365/108988174/108998187/108985392
jre00940	Phenylpropanoid biosynthesis	44/1158	215/6716	0.120296	0.535071	108988868/109009576/108999143/108999180/novel.467/109021248/109000454/108979790/108988430/109010267/109000896/108995854/109013790/108994266/108999144/108991048/109008959/108998277/109008231/108996985/108985677/108988342/108979963/108988870/109012580/108992461/109011145/108999408/109007617/108982339/109009874/109015268/108989957/109016664/109020701/108991044/108988869/108988382/108988639/108997102…	LOC108988868/LOC109009576/LOC108999143/LOC108999180/-/LOC109021248/LOC109000454/LOC108979790/LOC108988430/LOC109010267/LOC109000896/LOC108995854/LOC109013790/LOC108994266/LOC108999144/LOC108991048/LOC109008959/LOC108998277/LOC109008231/LOC108996985/LOC108985677/LOC108988342/LOC108979963/LOC108988870/LOC109012580/LOC108992461/LOC109011145/LOC108999408/LOC109007617/LOC108982339/LOC109009874/LOC1090…	jre:108988868/jre:109009576/jre:108999143/jre:108999180/jre:109014154/jre:109021248/jre:109000454/jre:108979790/jre:108988430/jre:109010267/jre:109000896/jre:108995854/jre:109013790/jre:108994266/jre:108999144/jre:108991048/jre:109008959/jre:108998277/jre:109008231/jre:108996985/jre:108985677/jre:108988342/jre:108979963/jre:108988869/jre:109012580/jre:108992461/jre:109011145/jre:108999408/jre:109…	44	11	108988868/109009576/109000454/108988430/109010267/109013790/108985677/109007617/108988869/108988639/109011944	33	108999143/108999180/novel.467/109021248/108979790/109000896/108995854/108994266/108999144/108991048/109008959/108998277/109008231/108996985/108988342/108979963/108988870/109012580/108992461/109011145/108999408/108982339/109009874/109015268/108989957/109016664/109020701/108991044/108988382/108997102/109007527/108989769/108996947
jre04075	Plant hormone signal transduction	67/1158	340/6716	0.123818	0.535071	109020307/novel.1584/novel.48/108982947/109013218/109013359/108984853/109013658/109010223/109015678/108998793/108991890/108982066/108983530/109012792/109020745/108983539/109011815/108996029/109001963/108981280/108989278/108981711/108980095/108995605/108986923/109010128/109010944/109007807/109019760/109011353/108980034/108983316/109008983/109003995/109011854/109006194/108995100/108980535/109021936…	LOC109020307/-/-/LOC108982947/LOC109013218/LOC109013359/LOC108984853/LOC109013658/LOC109010223/LOC109015678/LOC108998793/LOC108991890/LOC108982066/LOC108983530/LOC109012792/LOC109020745/LOC108983539/LOC109011815/LOC108996029/LOC109001963/LOC108981280/LOC108989278/LOC108981711/LOC108980095/LOC108995605/LOC108986923/LOC109010128/LOC109010944/LOC109007807/LOC109019760/LOC109011353/LOC108980034/LOC10…	jre:109020307/jre:108981007/jre:108990788/jre:108982947/jre:109013218/jre:109013359/jre:108984853/jre:109013658/jre:109010223/jre:109015678/jre:108998793/jre:108991890/jre:108982066/jre:108983530/jre:109012792/jre:109020745/jre:108983539/jre:109011815/jre:108996029/jre:109001963/jre:108981280/jre:108989278/jre:108981711/jre:108980095/jre:108995605/jre:108986923/jre:109010128/jre:109010944/jre:109…	67	29	109020307/108982947/109010223/108998793/108982066/109012792/109020745/108983539/109001963/108989278/108980095/109010944/109007807/109008983/109003995/108995100/108986920/108988934/108982305/109022064/109005930/108980623/108994676/108991415/108995204/108988695/108988842/109004535/108995921	38	novel.1584/novel.48/109013218/109013359/108984853/109013658/109015678/108991890/108983530/109011815/108996029/108981280/108981711/108995605/108986923/109010128/109019760/109011353/108980034/108983316/109011854/109006194/108980535/109021936/108993250/109008403/108987160/108986948/108983523/108990788/108985560/108984084/108992512/108980534/108986919/108993301/108985859/109004882
jre00760	Nicotinate and nicotinamide metabolism	8/1158	30/6716	0.131417	0.548325	108994659/108985344/108981116/109022126/109000501/108997122/108992773/108983386	LOC108994659/LOC108985344/LOC108981116/LOC109022126/LOC109000501/LOC108997122/LOC108992773/LOC108983386	jre:108994659/jre:108985344/jre:108981116/jre:109022126/jre:109000501/jre:108997122/jre:108992773/jre:108983386	8	1	108985344	7	108994659/108981116/109022126/109000501/108997122/108992773/108983386
jre00330	Arginine and proline metabolism	19/1158	86/6716	0.146124	0.589367	108999692/109001344/novel.228/109001827/108983383/109012843/109007360/108996365/108983825/108988332/109008701/108988145/109001891/109006577/108999150/108985392/novel.998/108993413/108993435	LOC108999692/LOC109001344/-/LOC109001827/LOC108983383/LOC109012843/LOC109007360/LOC108996365/LOC108983825/LOC108988332/LOC109008701/LOC108988145/LOC109001891/LOC109006577/LOC108999150/LOC108985392/-/LOC108993413/LOC108993435	jre:108999692/jre:109001344/jre:109010094/jre:108999692/jre:108983383/jre:108992218/jre:109007360/jre:108996365/jre:108983825/jre:108988332/jre:109008701/jre:108988145/jre:109001891/jre:109006577/jre:108999150/jre:108985392/jre:108992218/jre:108993413/jre:108993435	19	3	109012843/109006577/novel.998	16	108999692/109001344/novel.228/109001827/108983383/109007360/108996365/108983825/108988332/109008701/108988145/109001891/108999150/108985392/108993413/108993435
jre00904	Diterpenoid biosynthesis	7/1158	28/6716	0.195966	0.7649	109009223/108990230/108994022/108994294/108998668/108995841/108992364	LOC109009223/LOC108990230/LOC108994022/LOC108994294/LOC108998668/LOC108995841/LOC108992364	jre:109009223/jre:108990230/jre:108994022/jre:108994294/jre:108998668/jre:108995841/jre:108992364	7	3	108990230/108994022/108994294	4	109009223/108998668/108995841/108992364
jre00072	Synthesis and degradation of ketone bodies	4/1158	14/6716	0.211069	0.773921	108990864/109000598/109004042/109018030	LOC108990864/LOC109000598/LOC109004042/LOC109018030	jre:108990864/jre:109000598/jre:109000598/jre:109000598	4	1	108990864	3	109000598/109004042/109018030
jre00261	Monobactam biosynthesis	4/1158	14/6716	0.211069	0.773921	109010590/108989481/109001299/108998779	LOC109010590/LOC108989481/LOC109001299/LOC108998779	jre:109010590/jre:108989481/jre:109001299/jre:108998779	4	1	109001299	3	109010590/108989481/108998779
jre00290	Valine, leucine and isoleucine biosynthesis	6/1158	24/6716	0.222199	0.779283	108999998/108985026/109008462/108982864/109005769/108990554	LOC108999998/LOC108985026/LOC109008462/LOC108982864/LOC109005769/LOC108990554	jre:108999998/jre:108985026/jre:109008462/jre:108982864/jre:109005769/jre:108990554	6	3	109008462/108982864/109005769	3	108999998/108985026/108990554
jre00030	Pentose phosphate pathway	18/1158	87/6716	0.23304	0.779283	109019736/109016798/109006536/108988132/109011355/109015116/108982085/109006127/108999587/109010099/108989396/108997636/109007547/109000833/108988183/109010220/novel.1677/109016524	LOC109019736/LOC109016798/LOC109006536/LOC108988132/LOC109011355/LOC109015116/LOC108982085/LOC109006127/LOC108999587/LOC109010099/LOC108989396/LOC108997636/LOC109007547/LOC109000833/LOC108988183/LOC109010220/-/LOC109016524	jre:109019736/jre:109002812/jre:109006536/jre:108988132/jre:109011355/jre:109015116/jre:108982085/jre:109006127/jre:108999587/jre:109010099/jre:108989396/jre:108997636/jre:109007547/jre:109000833/jre:108988132/jre:109010220/jre:108997636/jre:109016524	18	4	109019736/109016798/108988132/108988183	14	109006536/109011355/109015116/108982085/109006127/108999587/109010099/108989396/108997636/109007547/109000833/109010220/novel.1677/109016524
jre00910	Nitrogen metabolism	10/1158	45/6716	0.238293	0.779283	109021470/108983585/108988099/108992857/108979104/109005909/108981408/109005252/108986425/108997114	LOC109021470/LOC108983585/LOC108988099/LOC108992857/LOC108979104/LOC109005909/LOC108981408/LOC109005252/LOC108986425/LOC108997114	jre:109021470/jre:108983585/jre:108988099/jre:108992857/jre:108979104/jre:109005909/jre:108981408/jre:109005252/jre:109011587/jre:108997114	10	1	108986425	9	109021470/108983585/108988099/108992857/108979104/109005909/108981408/109005252/108997114
jre03020	RNA polymerase	10/1158	45/6716	0.238293	0.779283	108997575/109013570/108984163/108997974/108979072/109013258/108988226/108993131/novel.1224/novel.441	LOC108997575/LOC109013570/LOC108984163/LOC108997974/LOC108979072/LOC109013258/LOC108988226/LOC108993131/-/-	jre:108997575/jre:109013570/jre:108984163/jre:108997974/jre:108979072/jre:109013258/jre:108988226/jre:26380822/jre:108993038/jre:108989110	10	6	109013570/108984163/108997974/108979072/109013258/novel.441	4	108997575/108988226/108993131/novel.1224
jre00380	Tryptophan metabolism	12/1158	57/6716	0.269884	0.856588	109011654/109002939/108996364/108983383/108996365/108983825/109003845/109006577/108985392/108993413/109015496/108993435	LOC109011654/LOC109002939/LOC108996364/LOC108983383/LOC108996365/LOC108983825/LOC109003845/LOC109006577/LOC108985392/LOC108993413/LOC109015496/LOC108993435	jre:108984324/jre:109002939/jre:108996364/jre:108983383/jre:108996365/jre:108983825/jre:109003845/jre:109006577/jre:108985392/jre:108993413/jre:109015496/jre:108993435	12	3	109011654/109003845/109006577	9	109002939/108996364/108983383/108996365/108983825/108985392/108993413/109015496/108993435
jre00130	Ubiquinone and other terpenoid-quinone biosynthesis	13/1158	63/6716	0.28317	0.856588	108995891/108998277/108988342/108999408/109012863/108982339/109009874/109015268/109014828/109004006/108981645/109007996/108996947	LOC108995891/LOC108998277/LOC108988342/LOC108999408/LOC109012863/LOC108982339/LOC109009874/LOC109015268/LOC109014828/LOC109004006/LOC108981645/LOC109007996/LOC108996947	jre:108995891/jre:108998277/jre:108988342/jre:108999408/jre:109012863/jre:108982339/jre:109009874/jre:109015268/jre:109014828/jre:109004006/jre:108981645/jre:109007996/jre:108996947	13	1	108995891	12	108998277/108988342/108999408/109012863/108982339/109009874/109015268/109014828/109004006/108981645/109007996/108996947
jre00410	beta-Alanine metabolism	13/1158	63/6716	0.28317	0.856588	108989910/108989738/novel.228/109005850/108983383/108983900/108996365/109005849/108988332/108993168/108988145/108985392/108997089	LOC108989910/LOC108989738/-/LOC109005850/LOC108983383/LOC108983900/LOC108996365/LOC109005849/LOC108988332/LOC108993168/LOC108988145/LOC108985392/LOC108997089	jre:108989910/jre:108989738/jre:109010094/jre:109005850/jre:108983383/jre:108995725/jre:108996365/jre:109005849/jre:108988332/jre:108993168/jre:108988145/jre:108985392/jre:108997089	13	2	108983900/108993168	11	108989910/108989738/novel.228/109005850/108983383/108996365/109005849/108988332/108988145/108985392/108997089
jre00561	Glycerolipid metabolism	21/1158	107/6716	0.291697	0.860861	108995189/108985884/108994926/108981010/108984053/109007669/108983383/108988223/109007687/108987624/108996365/109004867/109005661/108984432/108996542/109014019/108980358/108993678/108985392/108981008/108995866	LOC108995189/LOC108985884/LOC108994926/LOC108981010/LOC108984053/LOC109007669/LOC108983383/LOC108988223/LOC109007687/LOC108987624/LOC108996365/LOC109004867/LOC109005661/LOC108984432/LOC108996542/LOC109014019/LOC108980358/LOC108993678/LOC108985392/LOC108981008/LOC108995866	jre:108995189/jre:108985884/jre:108994926/jre:109010013/jre:108984053/jre:109007669/jre:108983383/jre:108988223/jre:109007687/jre:108987624/jre:108996365/jre:109004867/jre:109005661/jre:108984432/jre:108996542/jre:109014019/jre:108980358/jre:108993678/jre:108985392/jre:109010014/jre:108995866	21	3	109005661/108984432/108995866	18	108995189/108985884/108994926/108981010/108984053/109007669/108983383/108988223/109007687/108987624/108996365/109004867/108996542/109014019/108980358/108993678/108985392/108981008
jre00270	Cysteine and methionine metabolism	29/1158	152/6716	0.303434	0.87418	108999998/108986126/108981475/109016129/109005077/108996364/109014143/109012843/109014008/108989101/109006073/109019389/108992851/109021531/108980189/109020612/108993967/109012863/109001891/108993798/108999150/108997711/109001299/novel.998/108998779/108995846/109007996/108990791/108996458	LOC108999998/LOC108986126/LOC108981475/LOC109016129/LOC109005077/LOC108996364/LOC109014143/LOC109012843/LOC109014008/LOC108989101/LOC109006073/LOC109019389/LOC108992851/LOC109021531/LOC108980189/LOC109020612/LOC108993967/LOC109012863/LOC109001891/LOC108993798/LOC108999150/LOC108997711/LOC109001299/-/LOC108998779/LOC108995846/LOC109007996/LOC108990791/LOC108996458	jre:108999998/jre:108986126/jre:108981475/jre:109016129/jre:109005077/jre:108996364/jre:109014143/jre:108992218/jre:109014008/jre:108989101/jre:109006073/jre:109019389/jre:108992851/jre:109021531/jre:108980189/jre:109020612/jre:108993967/jre:109012863/jre:109001891/jre:108993798/jre:108999150/jre:108997711/jre:109001299/jre:108992218/jre:108998779/jre:108995846/jre:109007996/jre:108990791/jre:108…	29	5	108986126/109012843/109014008/109001299/novel.998	24	108999998/108981475/109016129/109005077/108996364/109014143/108989101/109006073/109019389/108992851/109021531/108980189/109020612/108993967/109012863/109001891/108993798/108999150/108997711/108998779/108995846/109007996/108990791/108996458
jre00531	Glycosaminoglycan degradation	5/1158	22/6716	0.326127	0.91443	108992197/109002527/108993385/109005442/novel.590	LOC108992197/LOC109002527/LOC108993385/LOC109005442/-	jre:108992197/jre:109002527/jre:108993385/jre:109005442/jre:109008545	5	2	109002527/novel.590	3	108992197/108993385/109005442
jre00100	Steroid biosynthesis	10/1158	49/6716	0.33252	0.91443	109013467/109021451/108979569/109019397/108997326/108989528/109015387/108995835/108979238/108992070	LOC109013467/LOC109021451/LOC108979569/LOC109019397/LOC108997326/LOC108989528/LOC109015387/LOC108995835/LOC108979238/LOC108992070	jre:109013467/jre:109021451/jre:108979569/jre:109019397/jre:108997326/jre:108989528/jre:109001142/jre:108995835/jre:108979238/jre:108992070	10	2	109013467/109019397	8	109021451/108979569/108997326/108989528/109015387/108995835/108979238/108992070
jre04120	Ubiquitin mediated proteolysis	35/1158	190/6716	0.360731	0.955226	109019422/novel.1252/109012195/109017059/108995365/109013062/108997476/108985485/109011265/109002049/109018736/109014169/108990632/109014486/108993297/108994701/109007585/109004351/109006609/108992052/108981916/109002635/108989075/109011512/109002051/109019376/109003307/108986783/109009611/108994600/108986354/109017909/109001688/108990378/108996109	LOC109019422/-/LOC109012195/LOC109017059/LOC108995365/LOC109013062/LOC108997476/LOC108985485/LOC109011265/LOC109002049/LOC109018736/LOC109014169/LOC108990632/LOC109014486/LOC108993297/LOC108994701/LOC109007585/LOC109004351/LOC109006609/LOC108992052/LOC108981916/LOC109002635/LOC108989075/LOC109011512/LOC109002051/LOC109019376/LOC109003307/LOC108986783/LOC109009611/LOC108994600/LOC108986354/LOC1090…	jre:108989595/jre:108989595/jre:108989595/jre:108979100/jre:108995365/jre:109013062/jre:108997476/jre:108985485/jre:109011265/jre:109002049/jre:109005258/jre:109014169/jre:108990632/jre:109014486/jre:108993297/jre:108994701/jre:109007585/jre:109004351/jre:109006609/jre:108992052/jre:108981916/jre:109002635/jre:108989075/jre:109011512/jre:109002051/jre:109019376/jre:109003307/jre:108979100/jre:109…	35	15	109019422/109017059/109013062/108985485/109018736/109014169/109007585/109004351/109002635/109019376/108986783/109009611/109017909/109001688/108996109	20	novel.1252/109012195/108995365/108997476/109011265/109002049/108990632/109014486/108993297/108994701/109006609/108992052/108981916/108989075/109011512/109002051/109003307/108994600/108986354/108990378
jre00905	Brassinosteroid biosynthesis	5/1158	23/6716	0.363144	0.955226	109020619/109004208/108992658/108987930/108992064	LOC109020619/LOC109004208/LOC108992658/LOC108987930/LOC108992064	jre:109020619/jre:109004208/jre:108992658/jre:108987930/jre:108992064	5	3	109020619/108992658/108987930	2	109004208/108992064
jre04933	AGE-RAGE signaling pathway in diabetic complications	6/1158	29/6716	0.383501	0.97682	109002203/109005905/108991834/109006599/108990452/108986802	LOC109002203/LOC109005905/LOC108991834/LOC109006599/LOC108990452/LOC108986802	jre:109002203/jre:109005905/jre:108991834/jre:109006599/jre:108990452/jre:108986802	6	2	108991834/109006599	4	109002203/109005905/108990452/108986802
jre00592	alpha-Linolenic acid metabolism	14/1158	74/6716	0.397291	0.97682	109013710/108989910/109019281/109005403/109015700/109010895/109002743/109012613/109002101/109021360/108983625/109006047/109005402/108982357	LOC109013710/LOC108989910/LOC109019281/LOC109005403/LOC109015700/LOC109010895/LOC109002743/LOC109012613/LOC109002101/LOC109021360/LOC108983625/LOC109006047/LOC109005402/LOC108982357	jre:109013710/jre:108989910/jre:109019281/jre:109005403/jre:108980827/jre:109010895/jre:109002743/jre:109012613/jre:109002101/jre:109021360/jre:108983625/jre:109006047/jre:109005402/jre:108982357	14	2	109005403/109006047	12	109013710/108989910/109019281/109015700/109010895/109002743/109012613/109002101/109021360/108983625/109005402/108982357
jre00620	Pyruvate metabolism	21/1158	114/6716	0.406686	0.97682	109001918/108981475/108979677/109016129/108983383/108980291/108995034/109011340/108996365/108983269/108997211/108985360/109000808/109012459/109006942/109014376/novel.541/108997711/108985392/108987244/108989611	LOC109001918/LOC108981475/LOC108979677/LOC109016129/LOC108983383/LOC108980291/LOC108995034/LOC109011340/LOC108996365/LOC108983269/LOC108997211/LOC108985360/LOC109000808/LOC109012459/LOC109006942/LOC109014376/-/LOC108997711/LOC108985392/LOC108987244/LOC108989611	jre:109001918/jre:108981475/jre:108979677/jre:109016129/jre:108983383/jre:108980291/jre:108995034/jre:109011340/jre:108996365/jre:108983269/jre:108997211/jre:108985360/jre:109000808/jre:109012459/jre:109006942/jre:109014376/jre:108996314/jre:108997711/jre:108985392/jre:108987244/jre:108989611	21	2	109006942/108987244	19	109001918/108981475/108979677/109016129/108983383/108980291/108995034/109011340/108996365/108983269/108997211/108985360/109000808/109012459/109014376/novel.541/108997711/108985392/108989611
jre00220	Arginine biosynthesis	10/1158	52/6716	0.407163	0.97682	109021470/108983585/109012843/108992980/108988099/109007360/109005909/108981408/108989739/novel.998	LOC109021470/LOC108983585/LOC109012843/LOC108992980/LOC108988099/LOC109007360/LOC109005909/LOC108981408/LOC108989739/-	jre:109021470/jre:108983585/jre:108992218/jre:108992980/jre:108988099/jre:109007360/jre:109005909/jre:108981408/jre:108989739/jre:108992218	10	2	109012843/novel.998	8	109021470/108983585/108992980/108988099/109007360/109005909/108981408/108989739
jre00052	Galactose metabolism	14/1158	75/6716	0.41822	0.97682	109001550/108985824/109005285/108980349/108984435/109010220/109014924/109007193/109019638/109007329/108995620/109011390/109000874/108995866	LOC109001550/LOC108985824/LOC109005285/LOC108980349/LOC108984435/LOC109010220/LOC109014924/LOC109007193/LOC109019638/LOC109007329/LOC108995620/LOC109011390/LOC109000874/LOC108995866	jre:109001550/jre:108985824/jre:109005285/jre:108980349/jre:108984435/jre:109010220/jre:109014924/jre:109007193/jre:109019638/jre:108981179/jre:108995620/jre:109011390/jre:109000874/jre:108995866	14	4	109007193/109007329/109000874/108995866	10	109001550/108985824/109005285/108980349/108984435/109010220/109014924/109019638/108995620/109011390
jre00945	Stilbenoid, diarylheptanoid and gingerol biosynthesis	7/1158	36/6716	0.429795	0.97682	108999180/108988430/109008231/108979963/108999408/108989769/108996947	LOC108999180/LOC108988430/LOC109008231/LOC108979963/LOC108999408/LOC108989769/LOC108996947	jre:108999180/jre:108988430/jre:109008231/jre:108979963/jre:108999408/jre:108989769/jre:108996947	7	1	108988430	6	108999180/109008231/108979963/108999408/108989769/108996947
jre00020	Citrate cycle (TCA cycle)	13/1158	70/6716	0.432387	0.97682	109011654/108982664/108981475/109016129/109010657/108995347/108980291/108986378/108984074/108983269/108985360/108997711/108999475	LOC109011654/LOC108982664/LOC108981475/LOC109016129/LOC109010657/LOC108995347/LOC108980291/LOC108986378/LOC108984074/LOC108983269/LOC108985360/LOC108997711/LOC108999475	jre:108984324/jre:108982664/jre:108981475/jre:109016129/jre:108984074/jre:108995347/jre:108980291/jre:108986378/jre:108984074/jre:108983269/jre:108985360/jre:108997711/jre:108999475	13	1	109011654	12	108982664/108981475/109016129/109010657/108995347/108980291/108986378/108984074/108983269/108985360/108997711/108999475
jre00908	Zeatin biosynthesis	5/1158	25/6716	0.437074	0.97682	108994970/108985996/108987941/108988580/109005704	LOC108994970/LOC108985996/LOC108987941/LOC108988580/LOC109005704	jre:108994970/jre:108985996/jre:108987941/jre:108988580/jre:109005704	5	1	108988580	4	108994970/108985996/108987941/109005704
jre00903	Limonene and pinene degradation	3/1158	14/6716	0.444009	0.97682	108983383/108996365/108985392	LOC108983383/LOC108996365/LOC108985392	jre:108983383/jre:108996365/jre:108985392	3	0		3	108983383/108996365/108985392
jre00920	Sulfur metabolism	10/1158	54/6716	0.457226	0.987934	109010590/108992531/109014143/109019389/109022093/109021531/108985353/108989481/109008429/novel.1073	LOC109010590/LOC108992531/LOC109014143/LOC109019389/LOC109022093/LOC109021531/LOC108985353/LOC108989481/LOC109008429/-	jre:109010590/jre:108992531/jre:109014143/jre:109019389/jre:109022093/jre:109021531/jre:108985353/jre:108989481/jre:109008429/jre:108979741	10	2	109008429/novel.1073	8	109010590/108992531/109014143/109019389/109022093/109021531/108985353/108989481
jre00460	Cyanoamino acid metabolism	10/1158	55/6716	0.48205	0.99972	novel.467/109000454/108990509/109000896/109021531/109012580/109004128/109003384/108993925/109020674	-/LOC109000454/LOC108990509/LOC109000896/LOC109021531/LOC109012580/LOC109004128/LOC109003384/LOC108993925/LOC109020674	jre:109014154/jre:109000454/jre:108990509/jre:109000896/jre:109021531/jre:109012580/jre:109004134/jre:109003384/jre:108993925/jre:109003386	10	4	109000454/108990509/109004128/108993925	6	novel.467/109000896/109021531/109012580/109003384/109020674
jre00966	Glucosinolate biosynthesis	3/1158	15/6716	0.492208	0.99972	108999998/108990554/109015496	LOC108999998/LOC108990554/LOC109015496	jre:108999998/jre:108990554/jre:109015496	3	0		3	108999998/108990554/109015496
jre00590	Arachidonic acid metabolism	4/1158	21/6716	0.50181	0.99972	109000396/109005220/109004128/109014460	LOC109000396/LOC109005220/LOC109004128/LOC109014460	jre:109000396/jre:109005220/jre:109004134/jre:109014460	4	3	109005220/109004128/109014460	1	109000396
jre00790	Folate biosynthesis	6/1158	33/6716	0.514569	0.99972	109011135/109014403/109014009/109007740/109008526/109012856	LOC109011135/LOC109014403/LOC109014009/LOC109007740/LOC109008526/LOC109012856	jre:109011135/jre:108989395/jre:109014009/jre:109007740/jre:109008526/jre:109012856	6	3	109011135/109014403/109014009	3	109007740/109008526/109012856
jre00240	Pyrimidine metabolism	14/1158	80/6716	0.522136	0.99972	108994348/108989639/108983900/108996200/108993608/108980341/108987034/109009754/108991197/108981116/109009054/109020279/108985711/109021887	LOC108994348/LOC108989639/LOC108983900/LOC108996200/LOC108993608/LOC108980341/LOC108987034/LOC109009754/LOC108991197/LOC108981116/LOC109009054/LOC109020279/LOC108985711/LOC109021887	jre:108994348/jre:108989639/jre:108995725/jre:108996200/jre:108993608/jre:108980341/jre:108987034/jre:109009754/jre:108991197/jre:108981116/jre:109009054/jre:109020279/jre:108985711/jre:109021887	14	2	108983900/108996200	12	108994348/108989639/108993608/108980341/108987034/109009754/108991197/108981116/109009054/109020279/108985711/109021887
jre00909	Sesquiterpenoid and triterpenoid biosynthesis	8/1158	45/6716	0.523611	0.99972	109013467/108992229/108993143/109004270/108987634/108989601/109015387/108993144	LOC109013467/LOC108992229/LOC108993143/LOC109004270/LOC108987634/LOC108989601/LOC109015387/LOC108993144	jre:109013467/jre:108992229/jre:108993143/jre:109004270/jre:108987634/jre:108989601/jre:109001142/jre:108993144	8	3	109013467/108992229/108987634	5	108993143/109004270/108989601/109015387/108993144
jre00040	Pentose and glucuronate interconversions	18/1158	105/6716	0.551753	0.99972	109022344/109017882/109019336/108981818/108981010/108982498/109012433/109019335/109004989/109005675/109003962/109013060/109006347/108991494/108992799/108981008/108986560/109018691	LOC109022344/LOC109017882/LOC109019336/LOC108981818/LOC108981010/LOC108982498/LOC109012433/LOC109019335/LOC109004989/LOC109005675/LOC109003962/LOC109013060/LOC109006347/LOC108991494/LOC108992799/LOC108981008/LOC108986560/LOC109018691	jre:109022344/jre:109017882/jre:109019336/jre:108992116/jre:109010013/jre:108982498/jre:109012433/jre:109017882/jre:109004989/jre:109005675/jre:109003962/jre:109013060/jre:109006347/jre:108991494/jre:108992799/jre:109010014/jre:108986560/jre:109018691	18	7	109017882/109019336/108981818/109019335/109004989/109006347/108992799	11	109022344/108981010/108982498/109012433/109005675/109003962/109013060/108991494/108981008/108986560/109018691
jre04070	Phosphatidylinositol signaling system	15/1158	88/6716	0.564163	0.99972	109002203/108986922/109004560/108979486/108991378/108991834/108979209/108999223/109006949/109004867/109020995/109014019/108989713/109012437/109018058	LOC109002203/LOC108986922/LOC109004560/LOC108979486/LOC108991378/LOC108991834/LOC108979209/LOC108999223/LOC109006949/LOC109004867/LOC109020995/LOC109014019/LOC108989713/LOC109012437/LOC109018058	jre:109002203/jre:108986922/jre:109004560/jre:108979486/jre:108991378/jre:108991834/jre:108979209/jre:108999223/jre:109006949/jre:109004867/jre:109002865/jre:109014019/jre:108989713/jre:109012437/jre:109012407	15	1	108991834	14	109002203/108986922/109004560/108979486/108991378/108979209/108999223/109006949/109004867/109020995/109014019/108989713/109012437/109018058
jre00740	Riboflavin metabolism	4/1158	23/6716	0.578263	0.99972	109019624/109011135/108980216/108987191	LOC109019624/LOC109011135/LOC108980216/LOC108987191	jre:109019624/jre:109011135/jre:108980216/jre:108987191	4	1	109011135	3	109019624/108980216/108987191
jre04626	Plant-pathogen interaction	49/1158	290/6716	0.588519	0.99972	109008275/109014537/109006664/108996915/108988889/109010931/109003280/108995329/108999773/108984280/108979209/109006949/109007338/109003888/108993202/108981428/novel.1222/108981770/108979856/108991364/108989272/109020995/109003519/109008400/108996577/108984131/109021749/108999280/108982933/109013506/108980358/108985925/108979165/108989713/109014160/108993207/109004327/novel.305/108994928/10900058…	LOC109008275/LOC109014537/LOC109006664/LOC108996915/LOC108988889/LOC109010931/LOC109003280/LOC108995329/LOC108999773/LOC108984280/LOC108979209/LOC109006949/LOC109007338/LOC109003888/LOC108993202/LOC108981428/-/LOC108981770/LOC108979856/LOC108991364/LOC108989272/LOC109020995/LOC109003519/LOC109008400/LOC108996577/LOC108984131/LOC109021749/LOC108999280/LOC108982933/LOC109013506/LOC108980358/LOC1089…	jre:109008275/jre:109008275/jre:109006664/jre:108996915/jre:108988889/jre:109009803/jre:109003280/jre:108995329/jre:108999773/jre:108984280/jre:108979209/jre:109006949/jre:109007338/jre:109003886/jre:108993202/jre:108981428/jre:108991364/jre:108981770/jre:108979856/jre:108991364/jre:108989272/jre:109002865/jre:109003519/jre:109008400/jre:108996577/jre:108984131/jre:109021749/jre:108999261/jre:108…	49	13	109014537/108996915/109003280/108999773/109003888/108993202/108984131/109021749/108979165/109004327/108994928/109000584/109002837	36	109008275/109006664/108988889/109010931/108995329/108984280/108979209/109006949/109007338/108981428/novel.1222/108981770/108979856/108991364/108989272/109020995/109003519/109008400/108996577/108999280/108982933/109013506/108980358/108985925/108989713/109014160/108993207/novel.305/109009556/108990255/novel.1299/109003985/108998106/109013495/109018692/108982618
jre00562	Inositol phosphate metabolism	17/1158	102/6716	0.602904	0.99972	109002203/novel.994/109007875/108986922/109004560/108991378/108991834/108999223/108994653/109004977/109009394/108986375/109013248/109012437/109018058/109021115/108996489	LOC109002203/-/LOC109007875/LOC108986922/LOC109004560/LOC108991378/LOC108991834/LOC108999223/LOC108994653/LOC109004977/LOC109009394/LOC108986375/LOC109013248/LOC109012437/LOC109018058/LOC109021115/LOC108996489	jre:109002203/jre:109004974/jre:109007875/jre:108986922/jre:109004560/jre:108991378/jre:108991834/jre:108999223/jre:108994653/jre:109004977/jre:109009394/jre:108986375/jre:109013248/jre:109012437/jre:109012407/jre:109004974/jre:108996489	17	6	novel.994/109007875/108991834/108994653/109004977/108986375	11	109002203/108986922/109004560/108991378/108999223/109009394/109013248/109012437/109018058/109021115/108996489
jre00564	Glycerophospholipid metabolism	21/1158	126/6716	0.605787	0.99972	108992226/108984053/109007669/108979486/109002517/108993193/109015049/108994653/109007687/109006271/108987624/108996268/109004867/108984432/108990691/109014019/109020045/109001113/108993678/109011383/108996489	LOC108992226/LOC108984053/LOC109007669/LOC108979486/LOC109002517/LOC108993193/LOC109015049/LOC108994653/LOC109007687/LOC109006271/LOC108987624/LOC108996268/LOC109004867/LOC108984432/LOC108990691/LOC109014019/LOC109020045/LOC109001113/LOC108993678/LOC109011383/LOC108996489	jre:108992226/jre:108984053/jre:109007669/jre:108979486/jre:109002517/jre:108993193/jre:109015049/jre:108994653/jre:109007687/jre:109006271/jre:108987624/jre:108996268/jre:109004867/jre:108984432/jre:108990691/jre:109014019/jre:109020045/jre:109001113/jre:108993678/jre:109011383/jre:108996489	21	4	109002517/108994653/108984432/109011383	17	108992226/108984053/109007669/108979486/108993193/109015049/109007687/109006271/108987624/108996268/109004867/108990691/109014019/109020045/109001113/108993678/108996489
jre00900	Terpenoid backbone biosynthesis	12/1158	73/6716	0.621003	0.99972	108995457/108998774/108990864/109006674/109007712/108987634/108984217/109003529/108995010/108979116/108983005/108995488	LOC108995457/LOC108998774/LOC108990864/LOC109006674/LOC109007712/LOC108987634/LOC108984217/LOC109003529/LOC108995010/LOC108979116/LOC108983005/LOC108995488	jre:108995457/jre:108998774/jre:108990864/jre:109006674/jre:109007712/jre:108987634/jre:108984217/jre:109003529/jre:108995010/jre:108979116/jre:108983005/jre:108995457	12	7	108998774/108990864/109006674/109007712/108987634/108984217/109003529	5	108995457/108995010/108979116/108983005/108995488
jre00061	Fatty acid biosynthesis	10/1158	61/6716	0.622913	0.99972	109005861/108993803/108987140/108982045/109013246/108997211/109000808/109012459/109008426/109008671	LOC109005861/LOC108993803/LOC108987140/LOC108982045/LOC109013246/LOC108997211/LOC109000808/LOC109012459/LOC109008426/LOC109008671	jre:109005861/jre:108993803/jre:108987140/jre:108982045/jre:109013246/jre:108997211/jre:109000808/jre:109012459/jre:109008426/jre:109008671	10	1	109008426	9	109005861/108993803/108987140/108982045/109013246/108997211/109000808/109012459/109008671
jre00906	Carotenoid biosynthesis	8/1158	49/6716	0.626584	0.99972	109009968/108995788/108988182/108985270/108999145/108982686/108994430/108996307	LOC109009968/LOC108995788/LOC108988182/LOC108985270/LOC108999145/LOC108982686/LOC108994430/LOC108996307	jre:109009968/jre:108995788/jre:108988182/jre:108985270/jre:108999145/jre:108982686/jre:108994430/jre:108996307	8	0		8	109009968/108995788/108988182/108985270/108999145/108982686/108994430/108996307
jre01210	2-Oxocarboxylic acid metabolism	13/1158	80/6716	0.639554	0.99972	108982664/108999998/108982864/109005769/109010657/109012843/108990554/108984074/108989739/109001299/novel.998/109015496/108999475	LOC108982664/LOC108999998/LOC108982864/LOC109005769/LOC109010657/LOC109012843/LOC108990554/LOC108984074/LOC108989739/LOC109001299/-/LOC109015496/LOC108999475	jre:108982664/jre:108999998/jre:108982864/jre:109005769/jre:108984074/jre:108992218/jre:108990554/jre:108984074/jre:108989739/jre:109001299/jre:108992218/jre:109015496/jre:108999475	13	5	108982864/109005769/109012843/109001299/novel.998	8	108982664/108999998/109010657/108990554/108984074/108989739/109015496/108999475
jre00230	Purine metabolism	22/1158	136/6716	0.665449	0.99972	108992092/109001918/108979677/109010590/109002171/109007221/109006127/109007046/109016983/109008967/108980341/108987034/109022093/109000894/109013980/108992193/109014376/108989481/109021887/novel.1073/109019734/108986800	LOC108992092/LOC109001918/LOC108979677/LOC109010590/LOC109002171/LOC109007221/LOC109006127/LOC109007046/LOC109016983/LOC109008967/LOC108980341/LOC108987034/LOC109022093/LOC109000894/LOC109013980/LOC108992193/LOC109014376/LOC108989481/LOC109021887/-/LOC109019734/LOC108986800	jre:108992092/jre:109001918/jre:108979677/jre:109010590/jre:109002171/jre:109007221/jre:109006127/jre:109007046/jre:109021278/jre:109008967/jre:108980341/jre:108987034/jre:109022093/jre:109000894/jre:108981946/jre:108992193/jre:109014376/jre:108989481/jre:109021887/jre:108979741/jre:109019734/jre:108986800	22	4	108992092/109007046/109008967/novel.1073	18	109001918/108979677/109010590/109002171/109007221/109006127/109016983/108980341/108987034/109022093/109000894/109013980/108992193/109014376/108989481/109021887/109019734/108986800
jre00450	Selenocompound metabolism	5/1158	32/6716	0.668199	0.99972	108986126/109010590/109014008/108989481/108993798	LOC108986126/LOC109010590/LOC109014008/LOC108989481/LOC108993798	jre:108986126/jre:109010590/jre:109014008/jre:108989481/jre:108993798	5	2	108986126/109014008	3	109010590/108989481/108993798
jre04141	Protein processing in endoplasmic reticulum	54/1158	329/6716	0.681374	0.99972	108982261/108986331/109020152/109011513/108995852/108979342/108986329/109019553/108979283/109021683/109014600/108979030/108997363/109013062/109011631/109014707/109006828/109006783/108985485/108981472/109011265/108979500/109018534/109007692/109003888/109014169/108993297/108986328/109002819/108982680/109004351/108998485/novel.924/108997504/108981471/108986332/109002635/108985413/109006827/108990908…	LOC108982261/LOC108986331/LOC109020152/LOC109011513/LOC108995852/LOC108979342/LOC108986329/LOC109019553/LOC108979283/LOC109021683/LOC109014600/LOC108979030/LOC108997363/LOC109013062/LOC109011631/LOC109014707/LOC109006828/LOC109006783/LOC108985485/LOC108981472/LOC109011265/LOC108979500/LOC109018534/LOC109007692/LOC109003888/LOC109014169/LOC108993297/LOC108986328/LOC109002819/LOC108982680/LOC109004…	jre:108979500/jre:108986331/jre:109020152/jre:109011513/jre:108995852/jre:108979342/jre:108986329/jre:109019553/jre:108979283/jre:108988905/jre:108979500/jre:108979030/jre:108997363/jre:109013062/jre:109011631/jre:108998475/jre:109006828/jre:109006783/jre:108985485/jre:108981472/jre:109011265/jre:108979500/jre:109012423/jre:109007692/jre:109003886/jre:109014169/jre:108993297/jre:108986328/jre:108…	54	31	108982261/109020152/109011513/108995852/109021683/109014600/108997363/109013062/109011631/109006783/108985485/108979500/109018534/109003888/109014169/108982680/109004351/108998485/novel.924/108981471/109002635/108985413/108988042/109019376/109000810/109022245/109001377/108998476/109002642/108996109/109014840	23	108986331/108979342/108986329/109019553/108979283/108979030/109014707/109006828/108981472/109011265/109007692/108993297/108986328/109002819/108997504/108986332/109006827/108990908/109002821/novel.1593/108990572/109021040/108992988
jre00670	One carbon pool by folate	6/1158	39/6716	0.686056	0.99972	109001687/109016983/109003384/108989097/108983488/109020674	LOC109001687/LOC109016983/LOC109003384/LOC108989097/LOC108983488/LOC109020674	jre:109001687/jre:109021278/jre:109003384/jre:108983488/jre:108983488/jre:109003386	6	2	108989097/108983488	4	109001687/109016983/109003384/109020674
jre00770	Pantothenate and CoA biosynthesis	6/1158	40/6716	0.710394	0.99972	108999998/108982864/109005769/108983900/109019194/109019392	LOC108999998/LOC108982864/LOC109005769/LOC108983900/LOC109019194/LOC109019392	jre:108999998/jre:108982864/jre:109005769/jre:108995725/jre:109019194/jre:109019392	6	4	108982864/109005769/108983900/109019194	2	108999998/109019392
jre04712	Circadian rhythm - plant	9/1158	60/6716	0.729177	0.99972	108981497/108981052/108989904/109019058/108992049/108981916/108995889/108982143/108988452	LOC108981497/LOC108981052/LOC108989904/LOC109019058/LOC108992049/LOC108981916/LOC108995889/LOC108982143/LOC108988452	jre:108981497/jre:108981052/jre:108989904/jre:109019058/jre:108992049/jre:108981916/jre:108995889/jre:108982143/jre:108988452	9	5	108981497/108981052/108989904/109019058/108982143	4	108992049/108981916/108995889/108988452
jre03030	DNA replication	7/1158	48/6716	0.744632	0.99972	109008887/108985695/108993888/108994160/109009092/109019513/109006699	LOC109008887/LOC108985695/LOC108993888/LOC108994160/LOC109009092/LOC109019513/LOC109006699	jre:109008887/jre:108985695/jre:108993888/jre:108994160/jre:109009092/jre:109019513/jre:109006699	7	0		7	109008887/108985695/108993888/108994160/109009092/109019513/109006699
jre00310	Lysine degradation	6/1158	43/6716	0.775464	0.99972	108988729/109011654/108983383/108996365/109009560/108985392	LOC108988729/LOC109011654/LOC108983383/LOC108996365/LOC109009560/LOC108985392	jre:108988729/jre:108984324/jre:108983383/jre:108996365/jre:109009560/jre:108985392	6	1	109011654	5	108988729/108983383/108996365/109009560/108985392
jre04016	MAPK signaling pathway - plant	32/1158	207/6716	0.781126	0.99972	109002939/109010550/108998719/109010223/109012792/108979209/109006949/109010128/109020995/109003519/108983316/109008983/108995100/109014455/108993253/109002845/108987160/109009962/108982305/109014452/109007006/109014454/108983523/108989713/108984084/108991415/108988695/108988842/108990255/109002304/108998106/108995921	LOC109002939/LOC109010550/LOC108998719/LOC109010223/LOC109012792/LOC108979209/LOC109006949/LOC109010128/LOC109020995/LOC109003519/LOC108983316/LOC109008983/LOC108995100/LOC109014455/LOC108993253/LOC109002845/LOC108987160/LOC109009962/LOC108982305/LOC109014452/LOC109007006/LOC109014454/LOC108983523/LOC108989713/LOC108984084/LOC108991415/LOC108988695/LOC108988842/LOC108990255/LOC109002304/LOC108998…	jre:109002939/jre:109010550/jre:108998719/jre:109010223/jre:109012792/jre:108979209/jre:109006949/jre:109010128/jre:109002865/jre:109003519/jre:108983316/jre:109008983/jre:108995100/jre:109014455/jre:108993253/jre:109002845/jre:108987160/jre:109009962/jre:108982305/jre:109014452/jre:109007006/jre:109014454/jre:108983523/jre:108989713/jre:108984084/jre:108991415/jre:108988695/jre:108988842/jre:108…	32	12	109010223/109012792/109008983/108995100/108993253/109009962/108982305/108991415/108988695/108988842/109002304/108995921	20	109002939/109010550/108998719/108979209/109006949/109010128/109020995/109003519/108983316/109014455/109002845/108987160/109014452/109007006/109014454/108983523/108989713/108984084/108990255/108998106
jre00280	Valine, leucine and isoleucine degradation	10/1158	73/6716	0.831545	0.99972	108999998/108983383/108990864/108996365/109000598/109006047/108985392/109003661/109004042/109018030	LOC108999998/LOC108983383/LOC108990864/LOC108996365/LOC109000598/LOC109006047/LOC108985392/LOC109003661/LOC109004042/LOC109018030	jre:108999998/jre:108983383/jre:108990864/jre:108996365/jre:109000598/jre:109006047/jre:108985392/jre:109003661/jre:109000598/jre:109000598	10	2	108990864/109006047	8	108999998/108983383/108996365/109000598/108985392/109003661/109004042/109018030
jre03040	Spliceosome	43/1158	283/6716	0.844499	0.99972	108986331/109004808/108992842/108979342/108986329/108983680/109021683/109013071/108979030/109005832/novel.584/109001135/108997083/109006828/109006783/108979212/108996555/108986874/109007113/109010907/108986328/109015023/109008000/108991058/109007817/109013378/108998109/108986332/109002144/109006827/novel.1291/108998876/108999496/108986386/109016097/108997381/109005264/novel.1128/109014604/1089929…	LOC108986331/LOC109004808/LOC108992842/LOC108979342/LOC108986329/LOC108983680/LOC109021683/LOC109013071/LOC108979030/LOC109005832/-/LOC109001135/LOC108997083/LOC109006828/LOC109006783/LOC108979212/LOC108996555/LOC108986874/LOC109007113/LOC109010907/LOC108986328/LOC109015023/LOC109008000/LOC108991058/LOC109007817/LOC109013378/LOC108998109/LOC108986332/LOC109002144/LOC109006827/-/LOC108998876/LOC10…	jre:108986331/jre:109004808/jre:108992842/jre:108979342/jre:108986329/jre:108983680/jre:108988905/jre:109013071/jre:108979030/jre:109005832/jre:108985141/jre:109001135/jre:108997083/jre:109006828/jre:109006783/jre:109007121/jre:108996555/jre:108986874/jre:109007121/jre:109010907/jre:108986328/jre:108994471/jre:109008000/jre:108991058/jre:109007817/jre:109013378/jre:108983680/jre:108986328/jre:109…	43	26	109004808/108992842/108983680/109021683/109013071/109005832/109001135/108997083/109006783/108979212/108996555/108986874/109007113/109010907/109015023/109008000/108991058/109007817/109013378/108998109/109002144/novel.1291/108998876/108997381/109005264/novel.1128	17	108986331/108979342/108986329/108979030/novel.584/109006828/108986328/108986332/109006827/108999496/108986386/109016097/109014604/108992988/108982236/108985602/108995217
jre00660	C5-Branched dibasic acid metabolism	1/1158	10/6716	0.849522	0.99972	108990554	LOC108990554	jre:108990554	1	0		1	108990554
jre03450	Non-homologous end-joining	1/1158	10/6716	0.849522	0.99972	108987123	LOC108987123	jre:108987123	1	1	108987123	0
jre00565	Ether lipid metabolism	5/1158	41/6716	0.858962	0.99972	108992226/108994653/108984432/108990691/108996489	LOC108992226/LOC108994653/LOC108984432/LOC108990691/LOC108996489	jre:108992226/jre:108994653/jre:108984432/jre:108990691/jre:108996489	5	2	108994653/108984432	3	108992226/108990691/108996489
jre00640	Propanoate metabolism	6/1158	50/6716	0.883768	0.99972	108989910/108997211/109000808/109012459/novel.541/109003661	LOC108989910/LOC108997211/LOC109000808/LOC109012459/-/LOC109003661	jre:108989910/jre:108997211/jre:109000808/jre:109012459/jre:108996314/jre:109003661	6	0		6	108989910/108997211/109000808/109012459/novel.541/109003661
jre00051	Fructose and mannose metabolism	10/1158	78/6716	0.886494	0.99972	109016798/109006536/108997636/109010220/108991358/108986375/109007329/109021747/novel.1677/109000874	LOC109016798/LOC109006536/LOC108997636/LOC109010220/LOC108991358/LOC108986375/LOC109007329/LOC109021747/-/LOC109000874	jre:109002812/jre:109006536/jre:108997636/jre:109010220/jre:108991358/jre:108986375/jre:108981179/jre:109021747/jre:108997636/jre:109000874	10	5	109016798/108991358/108986375/109007329/109000874	5	109006536/108997636/109010220/109021747/novel.1677
jre00190	Oxidative phosphorylation	26/1158	183/6716	0.887215	0.99972	109005733/109002787/108988057/108983058/109020391/108999219/108996031/108995347/109003139/108994367/108999431/109009578/109009575/108982100/109007227/109007072/109004564/109015378/108999735/109001179/108981892/109018726/108997550/109016418/108991995/108984527	LOC109005733/LOC109002787/LOC108988057/LOC108983058/LOC109020391/LOC108999219/LOC108996031/LOC108995347/LOC109003139/LOC108994367/LOC108999431/LOC109009578/LOC109009575/LOC108982100/LOC109007227/LOC109007072/LOC109004564/LOC109015378/LOC108999735/LOC109001179/LOC108981892/LOC109018726/LOC108997550/LOC109016418/LOC108991995/LOC108984527	jre:109005733/jre:109002787/jre:109001540/jre:108983058/jre:109020391/jre:108999219/jre:108996031/jre:108995347/jre:109003139/jre:108994367/jre:108999431/jre:109009578/jre:109009575/jre:108982100/jre:109007227/jre:109007072/jre:109012401/jre:109001852/jre:108999735/jre:109001179/jre:108981892/jre:109014783/jre:108997550/jre:109009575/jre:108991995/jre:109009954	26	7	109005733/109009578/109004564/109015378/108999735/109001179/108981892	19	109002787/108988057/108983058/109020391/108999219/108996031/108995347/109003139/108994367/108999431/109009575/108982100/109007227/109007072/109018726/108997550/109016418/108991995/108984527
jre00340	Histidine metabolism	4/1158	36/6716	0.890253	0.99972	108986922/108983383/108996365/108985392	LOC108986922/LOC108983383/LOC108996365/LOC108985392	jre:108986922/jre:108983383/jre:108996365/jre:108985392	4	0		4	108986922/108983383/108996365/108985392
jre00520	Amino sugar and nucleotide sugar metabolism	28/1158	197/6716	0.894421	0.99972	108986871/109020886/108982498/108980247/109008672/108988255/109019484/108984435/108995912/108989016/109020463/109006259/109002710/109019638/108998187/108980762/109010468/109007329/108979737/109007006/109012912/109021747/108980780/109002304/109011804/109000874/109011356/109012920	LOC108986871/LOC109020886/LOC108982498/LOC108980247/LOC109008672/LOC108988255/LOC109019484/LOC108984435/LOC108995912/LOC108989016/LOC109020463/LOC109006259/LOC109002710/LOC109019638/LOC108998187/LOC108980762/LOC109010468/LOC109007329/LOC108979737/LOC109007006/LOC109012912/LOC109021747/LOC108980780/LOC109002304/LOC109011804/LOC109000874/LOC109011356/LOC109012920	jre:108986871/jre:109020886/jre:108982498/jre:108980247/jre:109008672/jre:108988255/jre:109019484/jre:108984435/jre:108995912/jre:108989016/jre:109020463/jre:109006259/jre:109002708/jre:109019638/jre:108998187/jre:108980762/jre:109010468/jre:108981179/jre:108979737/jre:109007006/jre:109012981/jre:109021747/jre:108980780/jre:109002304/jre:109011804/jre:109000874/jre:109011356/jre:109012920	28	6	108986871/109007329/108979737/109012912/109002304/109000874	22	109020886/108982498/108980247/109008672/108988255/109019484/108984435/108995912/108989016/109020463/109006259/109002710/109019638/108998187/108980762/109010468/109007006/109021747/108980780/109011804/109011356/109012920
jre03430	Mismatch repair	4/1158	37/6716	0.90248	0.99972	109012024/109008887/108985695/108994160	LOC109012024/LOC109008887/LOC108985695/LOC108994160	jre:109012024/jre:109008887/jre:108985695/jre:108994160	4	1	109012024	3	109008887/108985695/108994160
jre00073	Cutin, suberine and wax biosynthesis	3/1158	30/6716	0.911069	0.99972	108996018/109014061/109015403	LOC108996018/LOC109014061/LOC109015403	jre:108996018/jre:109014061/jre:109015403	3	1	109014061	2	108996018/109015403
jre00780	Biotin metabolism	2/1158	22/6716	0.913519	0.99972	109013246/109008671	LOC109013246/LOC109008671	jre:109013246/jre:109008671	2	0		2	109013246/109008671
jre01212	Fatty acid metabolism	12/1158	96/6716	0.92028	0.99972	108989910/109005861/108993803/108987140/108982045/109013246/108997211/109000808/109012459/109006047/109008426/109008671	LOC108989910/LOC109005861/LOC108993803/LOC108987140/LOC108982045/LOC109013246/LOC108997211/LOC109000808/LOC109012459/LOC109006047/LOC109008426/LOC109008671	jre:108989910/jre:109005861/jre:108993803/jre:108987140/jre:108982045/jre:109013246/jre:108997211/jre:109000808/jre:109012459/jre:109006047/jre:109008426/jre:109008671	12	2	109006047/109008426	10	108989910/109005861/108993803/108987140/108982045/109013246/108997211/109000808/109012459/109008671
jre04145	Phagosome	18/1158	137/6716	0.923122	0.99972	109005733/109000886/109020542/108997363/109006599/109016008/108999431/109016116/108990452/108985820/109004564/109001915/108983411/108981892/109018726/108996789/108991995/108986802	LOC109005733/LOC109000886/LOC109020542/LOC108997363/LOC109006599/LOC109016008/LOC108999431/LOC109016116/LOC108990452/LOC108985820/LOC109004564/LOC109001915/LOC108983411/LOC108981892/LOC109018726/LOC108996789/LOC108991995/LOC108986802	jre:109005733/jre:109000886/jre:109020542/jre:108997363/jre:109006599/jre:109016008/jre:108999431/jre:108985820/jre:108990452/jre:108985820/jre:109012401/jre:109001915/jre:108983411/jre:108981892/jre:109014783/jre:108996789/jre:108991995/jre:108986802	18	8	109005733/109000886/108997363/109006599/109016116/109004564/109001915/108981892	10	109020542/109016008/108999431/108990452/108985820/108983411/109018726/108996789/108991995/108986802
jre00603	Glycosphingolipid biosynthesis - globo and isoglobo series	1/1158	14/6716	0.929517	0.99972	108995866	LOC108995866	jre:108995866	1	1	108995866	0
jre04130	SNARE interactions in vesicular transport	8/1158	70/6716	0.933521	0.99972	109018929/108992245/novel.515/109012078/109006350/108996789/108982857/109005288	LOC109018929/LOC108992245/-/LOC109012078/LOC109006350/LOC108996789/LOC108982857/LOC109005288	jre:109018929/jre:108992245/jre:108984761/jre:109012078/jre:109006350/jre:108996789/jre:108982857/jre:109005288	8	6	109018929/108992245/novel.515/109012078/109006350/109005288	2	108996789/108982857
jre00511	Other glycan degradation	2/1158	24/6716	0.936417	0.99972	108996389/108988923	LOC108996389/LOC108988923	jre:108996389/jre:108988923	2	1	108996389	1	108988923
jre04136	Autophagy - other	7/1158	64/6716	0.941534	0.99972	108982705/109018985/108993181/108989522/109006943/109007260/109019560	LOC108982705/LOC109018985/LOC108993181/LOC108989522/LOC109006943/LOC109007260/LOC109019560	jre:109018985/jre:109018985/jre:108993181/jre:108989522/jre:109006943/jre:109007260/jre:109019560	7	4	108982705/109018985/109007260/109019560	3	108993181/108989522/109006943
jre00514	Other types of O-glycan biosynthesis	1/1158	18/6716	0.967003	0.99972	108992216	LOC108992216	jre:108992216	1	0		1	108992216
jre03022	Basal transcription factors	6/1158	63/6716	0.971743	0.99972	109014312/108993247/108980132/novel.558/109011818/108994662	LOC109014312/LOC108993247/LOC108980132/-/LOC109011818/LOC108994662	jre:109014312/jre:108993247/jre:109013974/jre:109002146/jre:109011818/jre:108994662	6	4	109014312/108993247/108980132/109011818	2	novel.558/108994662
jre00750	Vitamin B6 metabolism	1/1158	19/6716	0.972708	0.99972	108982906	LOC108982906	jre:108982906	1	1	108982906	0
jre03410	Base excision repair	4/1158	48/6716	0.975818	0.99972	109019393/108987123/108990716/109015100	LOC109019393/LOC108987123/LOC108990716/LOC109015100	jre:108994497/jre:108987123/jre:108990716/jre:109005513	4	2	108987123/109015100	2	109019393/108990716
jre00860	Porphyrin and chlorophyll metabolism	7/1158	73/6716	0.977973	0.99972	108995457/109005075/108998090/108988337/108994596/109000632/108995488	LOC108995457/LOC109005075/LOC108998090/LOC108988337/LOC108994596/LOC109000632/LOC108995488	jre:108995457/jre:109005075/jre:108998090/jre:108988337/jre:108994596/jre:109000632/jre:108995457	7	3	108998090/108988337/108994596	4	108995457/109005075/109000632/108995488
jre03013	RNA transport	29/1158	229/6716	0.978069	0.99972	109017816/108987487/108987961/109017490/108983673/109002184/109001812/novel.584/109019371/109014901/108982920/109008000/108993512/109006278/109002014/109011376/109021690/109016986/109005250/109004904/109020436/108999496/108988930/108986386/108994575/109008467/109014604/108990766/108990378	LOC109017816/LOC108987487/LOC108987961/LOC109017490/LOC108983673/LOC109002184/LOC109001812/-/LOC109019371/LOC109014901/LOC108982920/LOC109008000/LOC108993512/LOC109006278/LOC109002014/LOC109011376/LOC109021690/LOC109016986/LOC109005250/LOC109004904/LOC109020436/LOC108999496/LOC108988930/LOC108986386/LOC108994575/LOC109008467/LOC109014604/LOC108990766/LOC108990378	jre:109017816/jre:108987487/jre:108987961/jre:108984136/jre:108983673/jre:109002184/jre:109001812/jre:108985141/jre:109019371/jre:109014901/jre:108982920/jre:109008000/jre:108993512/jre:109006278/jre:109002014/jre:109011376/jre:109021690/jre:109016986/jre:109005250/jre:109004904/jre:109021690/jre:108999496/jre:108988930/jre:108986386/jre:108994575/jre:109008467/jre:109008000/jre:108990766/jre:108…	29	14	108987487/108983673/109002184/109019371/108982920/109008000/108993512/109006278/109002014/109021690/109005250/109004904/109020436/108990766	15	109017816/108987961/109017490/109001812/novel.584/109014901/109011376/109016986/108999496/108988930/108986386/108994575/109008467/109014604/108990378
jre00600	Sphingolipid metabolism	3/1158	41/6716	0.981	0.99972	108988923/109004198/108995866	LOC108988923/LOC109004198/LOC108995866	jre:108988923/jre:109004198/jre:108995866	3	2	109004198/108995866	1	108988923
jre01040	Biosynthesis of unsaturated fatty acids	2/1158	32/6716	0.982222	0.99972	108989910/109006047	LOC108989910/LOC109006047	jre:108989910/jre:109006047	2	1	109006047	1	108989910
jre03420	Nucleotide excision repair	6/1158	67/6716	0.982427	0.99972	108993247/108986598/109008887/108985695/109002051/108994160	LOC108993247/LOC108986598/LOC109008887/LOC108985695/LOC109002051/LOC108994160	jre:108993247/jre:108986598/jre:109008887/jre:108985695/jre:109002051/jre:108994160	6	1	108993247	5	108986598/109008887/108985695/109002051/108994160
jre04144	Endocytosis	33/1158	260/6716	0.983377	0.99972	108986331/108979342/109020447/108986329/108986379/109021683/108979030/108992226/109020542/108987370/108988697/108993344/109006828/109006783/108988811/108992839/109013677/108996419/108986328/108979524/108986332/109006827/108998488/109000397/108990691/109016880/109006107/108994050/108986596/109012125/108992988/108980984/109012437	LOC108986331/LOC108979342/LOC109020447/LOC108986329/LOC108986379/LOC109021683/LOC108979030/LOC108992226/LOC109020542/LOC108987370/LOC108988697/LOC108993344/LOC109006828/LOC109006783/LOC108988811/LOC108992839/LOC109013677/LOC108996419/LOC108986328/LOC108979524/LOC108986332/LOC109006827/LOC108998488/LOC109000397/LOC108990691/LOC109016880/LOC109006107/LOC108994050/LOC108986596/LOC109012125/LOC108992…	jre:108986331/jre:108979342/jre:109020447/jre:108986329/jre:108986379/jre:108988905/jre:108979030/jre:108992226/jre:109020542/jre:108987370/jre:108988697/jre:108993344/jre:109006828/jre:109006783/jre:108988811/jre:108992839/jre:109013677/jre:108980984/jre:108986328/jre:108994050/jre:108986328/jre:109006827/jre:108998488/jre:109000397/jre:108990691/jre:108995576/jre:109006107/jre:108994050/jre:108…	33	13	109020447/108986379/109021683/108988697/108993344/109006783/108992839/109013677/108998488/109000397/109016880/108994050/109012125	20	108986331/108979342/108986329/108979030/108992226/109020542/108987370/109006828/108988811/108996419/108986328/108979524/108986332/109006827/108990691/109006107/108986596/108992988/108980984/109012437
jre03008	Ribosome biogenesis in eukaryotes	11/1158	107/6716	0.984781	0.99972	108981052/109009007/108989904/109001812/108983586/108986870/109019058/109006278/109022159/109013794/108997819	LOC108981052/LOC109009007/LOC108989904/LOC109001812/LOC108983586/LOC108986870/LOC109019058/LOC109006278/LOC109022159/LOC109013794/LOC108997819	jre:108981052/jre:109009007/jre:108989904/jre:109001812/jre:108983586/jre:108986870/jre:109019058/jre:109006278/jre:109022159/jre:109013794/jre:108997819	11	9	108981052/109009007/108989904/108983586/108986870/109019058/109006278/109013794/108997819	2	109001812/109022159
jre03440	Homologous recombination	4/1158	54/6716	0.989343	0.99972	109011087/108988898/108985695/108994160	LOC109011087/LOC108988898/LOC108985695/LOC108994160	jre:109011087/jre:108988898/jre:108985695/jre:108994160	4	0		4	109011087/108988898/108985695/108994160
jre00062	Fatty acid elongation	3/1158	46/6716	0.990974	0.99972	108999773/108996577/108979165	LOC108999773/LOC108996577/LOC108979165	jre:108999773/jre:108996577/jre:108979165	3	2	108999773/108979165	1	108996577
jre00510	N-Glycan biosynthesis	5/1158	66/6716	0.993134	0.99972	109006543/109018534/109021307/109022245/108997582	LOC109006543/LOC109018534/LOC109021307/LOC109022245/LOC108997582	jre:109006543/jre:109012423/jre:108999020/jre:109022245/jre:108997582	5	3	109006543/109018534/109022245	2	109021307/108997582
jre03018	RNA degradation	13/1158	134/6716	0.995458	0.99972	108987961/109005012/109015023/109011376/108987765/109010220/108998715/108999457/109008467/109010204/109019446/108979951/109000236	LOC108987961/LOC109005012/LOC109015023/LOC109011376/LOC108987765/LOC109010220/LOC108998715/LOC108999457/LOC109008467/LOC109010204/LOC109019446/LOC108979951/LOC109000236	jre:108987961/jre:109005012/jre:108994471/jre:109011376/jre:108987765/jre:109010220/jre:109001008/jre:108999457/jre:109008467/jre:109010204/jre:108993956/jre:108979951/jre:109000236	13	6	109005012/109015023/108998715/108999457/109019446/109000236	7	108987961/109011376/108987765/109010220/109008467/109010204/108979951
jre00970	Aminoacyl-tRNA biosynthesis	6/1158	78/6716	0.995588	0.99972	108997445/109000489/108979954/109021941/109001190/109012142	LOC108997445/LOC109000489/LOC108979954/LOC109021941/LOC109001190/LOC109012142	jre:108997445/jre:109000489/jre:108979954/jre:109021941/jre:109001190/jre:109012138	6	2	108997445/109001190	4	109000489/108979954/109021941/109012142
jre03015	mRNA surveillance pathway	19/1158	183/6716	0.996914	0.99972	108982705/108987961/109015563/108983014/novel.584/109018985/109008000/109011376/108999496/108986386/108981524/109008467/108982910/109014604/109016776/108997990/108982649/108990766/109019560	LOC108982705/LOC108987961/LOC109015563/LOC108983014/-/LOC109018985/LOC109008000/LOC109011376/LOC108999496/LOC108986386/LOC108981524/LOC109008467/LOC108982910/LOC109014604/LOC109016776/LOC108997990/LOC108982649/LOC108990766/LOC109019560	jre:109018985/jre:108987961/jre:109015563/jre:108983014/jre:108985141/jre:109018985/jre:109008000/jre:109011376/jre:108999496/jre:108986386/jre:108981524/jre:109008467/jre:109000817/jre:109008000/jre:109010666/jre:108982416/jre:108982649/jre:108990766/jre:109019560	19	8	108982705/109015563/108983014/109018985/109008000/108982649/108990766/109019560	11	108987961/novel.584/109011376/108999496/108986386/108981524/109008467/108982910/109014604/109016776/108997990
jre00513	Various types of N-glycan biosynthesis	2/1158	44/6716	0.997596	0.99972	109018534/109022245	LOC109018534/LOC109022245	jre:109012423/jre:109022245	2	2	109018534/109022245	0
jre00563	Glycosylphosphatidylinositol (GPI)-anchor biosynthesis	1/1158	32/6716	0.997692	0.99972	109010983	LOC109010983	jre:109010983	1	0		1	109010983
jre03050	Proteasome	8/1158	104/6716	0.998586	0.99972	108994919/108990723/109008889/109019247/108981376/novel.97/109021791/108981926	LOC108994919/LOC108990723/LOC109008889/LOC109019247/LOC108981376/-/LOC109021791/LOC108981926	jre:108994919/jre:108990723/jre:109008889/jre:109019247/jre:108986588/jre:109001970/jre:109021791/jre:108983617	8	5	109019247/108981376/novel.97/109021791/108981926	3	108994919/108990723/109008889
jre03060	Protein export	3/1158	68/6716	0.99972	0.99972	109013924/108981708/108993179	LOC109013924/LOC108981708/LOC108993179	jre:108980468/jre:108981708/jre:108993179	3	1	108981708	2	109013924/108993179
									1930
									29
									113
									88
									29
									30
									17
									20
									23
									18
									367
