# Supplementary material for: Changes in the Histology of Walnut (Juglans regia L.) Infected with Phomopsis capsici and Transcriptome and Metabolome Analysis
Source: Int J Mol Sci. 2023 Mar 2;24(5):4879. doi: 10.3390/ijms24054879 (PMC10003368; doi:10.3390/ijms24054879)
Supplement: Supplementary file 1 [file ijms-24-04879-s001.zip › Table S4.xlsx]

## Sheet: EG.vs.CK_pos_kegg_enrichment
MapID	MapTitle	Pvalue	x	y	n	N	EnrichDirect	MetaIDs	kegg_cpd_id
map00230	Purine metabolism	0.0108814	8	9	69	156	Over	ADP-ribose; Adenosine 5'-Diphosphate; Hypoxanthine; Xanthine; Adenosine 5'-monophosphate; Guanine; 2'-Deoxyadenosine; Guanosine monophosphate	cpd:C00301,cpd:C00008,cpd:C00262,cpd:C00385,cpd:C00020,cpd:C00242,cpd:C00559,cpd:C00144
map00310	Lysine degradation	0.242147	5	7	69	156	Over	Pipecolic acid; L-Saccharopine; N6-Acetyl-L-lysine; 2-Oxoadipic acid; Glutaric acid	cpd:C00408,cpd:C00449,cpd:C02727,cpd:C00322,cpd:C00489
map00030	Pentose phosphate pathway	0.442308	1	1	69	156	Over	Gluconolactone	cpd:C00198
map00190	Oxidative phosphorylation	0.442308	1	1	69	156	Over	Adenosine 5'-Diphosphate	cpd:C00008
map00195	Photosynthesis	0.442308	1	1	69	156	Over	Adenosine 5'-Diphosphate	cpd:C00008
map00232	Caffeine metabolism	0.442308	1	1	69	156	Over	Xanthine	cpd:C00385
map00670	One carbon pool by folate	0.442308	1	1	69	156	Over	Folinic acid	cpd:C03479
map00909	Sesquiterpenoid and triterpenoid biosynthesis	0.442308	1	1	69	156	Over	beta-Caryophyllene	cpd:C09629
map01200	Carbon metabolism	0.442308	1	1	69	156	Over	Gluconolactone	cpd:C00198
map01230	Biosynthesis of amino acids	0.470722	7	12	69	156	Over	S-Adenosylhomocysteine; L-Histidine; L-Saccharopine; L-Tryptophan; L-Citrulline; 2-Oxoadipic acid; Shikimic Acid	cpd:C00021,cpd:C00135,cpd:C00449,cpd:C00078,cpd:C00327,cpd:C00322,cpd:C00493
map00040	Pentose and glucuronate interconversions	0.584079	2	3	69	156	Over	D-Galacturonic acid; D-Xylulose	cpd:C00333,cpd:C00310
map00908	Zeatin biosynthesis	0.584079	2	3	69	156	Over	Adenosine 5'-Diphosphate; Adenosine 5'-monophosphate	cpd:C00008,cpd:C00020
map01040	Biosynthesis of unsaturated fatty acids	0.584079	2	3	69	156	Over	Docosahexaenoic acid; Docosapentaenoic acid	cpd:C06429,cpd:C16513
map00130	Ubiquinone and other terpenoid-quinone biosynthesis	0.655426	3	5	69	156	Over	p-Coumaric acid; Shikonin; Phylloquinone	cpd:C00811,cpd:C17412,cpd:C02059
map00950	Isoquinoline alkaloid biosynthesis	0.750851	5	10	69	156	Over	Corydaline; 3,4-Dihydroxybenzaldehyde; p-Coumaric acid; Lycorine; Tyramine	cpd:C15530,cpd:C16700,cpd:C00811,cpd:C08532,cpd:C00483
map01100	Metabolic pathways	0.910875	38	84	69	156	Over	Ergocalciferol; Pregnenolone; 4-Hydroxybenzaldehyde; S-Adenosylhomocysteine; Gluconolactone; L-Histidine; 1,2-Benzenedicarboxylic acid; trans-4-Hydroxy-L-proline; Pipecolic acid; dUDP; L-Saccharopine; Flavin Adenine Dinucleotide; D-Galacturonic acid; Uridine 5'-monophosphate; Adenosine 5'-Diphosphate; Hypoxanthine; D-Xylulose; Estrone; beta-Caryophyllene; Pantothenic acid; p-Coumaric acid; L-Tryp…	cpd:C05441,cpd:C01953,cpd:C00633,cpd:C00021,cpd:C00198,cpd:C00135,cpd:C01606,cpd:C01157,cpd:C00408,cpd:C01346,cpd:C00449,cpd:C00016,cpd:C00333,cpd:C00105,cpd:C00008,cpd:C00262,cpd:C00310,cpd:C00468,cpd:C09629,cpd:C00864,cpd:C00811,cpd:C00078,cpd:C00327,cpd:C03479,cpd:C00475,cpd:C00385,cpd:C05552,cpd:C01617,cpd:C00020,cpd:C05141,cpd:C00322,cpd:C00242,cpd:C00785,cpd:C00559,cpd:C02059,cpd:C00090;cpd…
map00410	beta-Alanine metabolism	1	2	4	69	156	Over	L-Histidine; Pantothenic acid	cpd:C00135,cpd:C00864
map00071	Fatty acid degradation	1	1	2	69	156	Over	Glutaric acid	cpd:C00489
map00520	Amino sugar and nucleotide sugar metabolism	1	1	2	69	156	Over	D-Galacturonic acid	cpd:C00333
map00901	Indole alkaloid biosynthesis	1	1	2	69	156	Over	L-Tryptophan	cpd:C00078
map00904	Diterpenoid biosynthesis	1	1	2	69	156	Over	Geranylgeraniol	cpd:C09094
map00941	Flavonoid biosynthesis	1	6	13	69	156	Over	Neohesperidin; (-)-Epigallocatechin; Pinocembrin; Prunin; Taxifolin; Naringin	cpd:C09806,cpd:C12136,cpd:C09827,cpd:C09099,cpd:C01617,cpd:C09789
