# Supplementary material for: Changes in the Histology of Walnut (Juglans regia L.) Infected with Phomopsis capsici and Transcriptome and Metabolome Analysis
Source: Int J Mol Sci. 2023 Mar 2;24(5):4879. doi: 10.3390/ijms24054879 (PMC10003368; doi:10.3390/ijms24054879)
Supplement: Supplementary file 1 [file ijms-24-04879-s001.zip › Table S5.xlsx]

## Sheet: EG.vs.CK_neg_kegg_enrichment
MapID	MapTitle	Pvalue	x	y	n	N	EnrichDirect	MetaIDs	kegg_cpd_id
map00030	Pentose phosphate pathway	0.0582662	3	3	39	99	Over	D-Gluconic acid; D-Xylulose 5-phosphate; D-Sedoheptulose 7-phosphate	cpd:C00257,cpd:C00231,cpd:C05382
map00710	Carbon fixation in photosynthetic organisms	0.0582662	3	3	39	99	Over	D-Xylulose 5-phosphate; Phosphoenolpyruvic acid; D-Sedoheptulose 7-phosphate	cpd:C00231,cpd:C00074,cpd:C05382
map00944	Flavone and flavonol biosynthesis	0.0582662	3	3	39	99	Over	Rutin; Kaempferol; Luteolin	cpd:C05625,cpd:C05903,cpd:C01514
map00941	Flavonoid biosynthesis	0.10858	5	7	39	99	Over	Dihydromyricetin; 5,7,3',4',5'-Pentahydroxyflavone; Chlorogenic acid; Kaempferol; Luteolin	cpd:C02906,cpd:C10192,cpd:C00852,cpd:C05903,cpd:C01514
map00051	Fructose and mannose metabolism	0.152752	2	2	39	99	Over	D-Sorbitol; α-D-Mannose 1-phosphate	cpd:C00794,cpd:C00636
map00440	Phosphonate and phosphinate metabolism	0.152752	2	2	39	99	Over	2-Aminoethylphosphonate; Phosphoenolpyruvic acid	cpd:C03557,cpd:C00074
map00650	Butanoate metabolism	0.152752	2	2	39	99	Over	Fumaric acid; Succinic semialdehyde	cpd:C00122,cpd:C00232
map00760	Nicotinate and nicotinamide metabolism	0.152752	2	2	39	99	Over	Fumaric acid; Succinic semialdehyde	cpd:C00122,cpd:C00232
map01200	Carbon metabolism	0.257489	5	8	39	99	Over	D-Gluconic acid; D-Xylulose 5-phosphate; Phosphoenolpyruvic acid; D-Sedoheptulose 7-phosphate; Succinic semialdehyde	cpd:C00257,cpd:C00231,cpd:C00074,cpd:C05382,cpd:C00232
map01110	Biosynthesis of secondary metabolites	0.286275	22	48	39	99	Over	Ascorbic acid; Rutin; D-Gluconic acid; cis-Aconitic acid; Bisdemethoxycurcumin; Trehalose; Dihydromyricetin; Scopoletin; 7-Methylxanthine; Loganic acid; D-Xylulose 5-phosphate; Sinapyl Alcohol; Scopolin; Phosphoenolpyruvic acid; D-Sedoheptulose 7-phosphate; Cinnamaldehyde; Chlorogenic acid; Resveratrol; α-D-Mannose 1-phosphate; Abscisic acid glucose ester; Kaempferol; Luteolin	cpd:C00072,cpd:C05625,cpd:C00257,cpd:C00417,cpd:C17743,cpd:C01083,cpd:C02906,cpd:C01752,cpd:C16353,cpd:C01512,cpd:C00231,cpd:C02325,cpd:C01527,cpd:C00074,cpd:C05382,cpd:C00903,cpd:C00852,cpd:C03582,cpd:C00636,cpd:C15970,cpd:C05903,cpd:C01514
map02010	ABC transporters	0.310857	5	9	39	99	Over	D-Sorbitol; Glutathione; Trehalose; 2-Aminoethylphosphonate; Xylitol	cpd:C00794,cpd:C00051,cpd:C01083,cpd:C03557,cpd:C00379
map01100	Metabolic pathways	0.324939	28	64	39	99	Over	Ascorbic acid; Fumaric acid; Rutin; D-Gluconic acid; cis-Aconitic acid; D-Sorbitol; Glutathione; Trehalose; dGMP; Cytidine 5'-diphosphate; 7-Methylxanthine; 2-Aminoethylphosphonate; D-Xylulose 5-phosphate; D-Glucarate; Sinapyl Alcohol; D-myo-Inositol 1,4-bisphosphate; Phosphoenolpyruvic acid; D-Sedoheptulose 7-phosphate; Cinnamaldehyde; Xylitol; 3-Hydroxyanthranilic acid; α-D-Mannose 1-phosphate;…	cpd:C00072,cpd:C00122,cpd:C05625,cpd:C00257,cpd:C00417,cpd:C00794,cpd:C00051,cpd:C01083,cpd:C00362,cpd:C00112,cpd:C16353,cpd:C03557,cpd:C00231,cpd:C00818,cpd:C02325,cpd:C01220,cpd:C00074,cpd:C05382,cpd:C00903,cpd:C00379,cpd:C00632,cpd:C00636,cpd:C15970,cpd:C00601,cpd:C00232,cpd:C05903,cpd:C01514,cpd:C00294
map00020	Citrate cycle (TCA cycle)	0.379574	3	5	39	99	Over	Fumaric acid; cis-Aconitic acid; Phosphoenolpyruvic acid	cpd:C00122,cpd:C00417,cpd:C00074
map00053	Ascorbate and aldarate metabolism	0.379574	3	5	39	99	Over	Ascorbic acid; D-Xylulose 5-phosphate; D-Glucarate	cpd:C00072,cpd:C00231,cpd:C00818
map00945	Stilbenoid, diarylheptanoid and gingerol biosynthesis	0.379574	3	5	39	99	Over	Bisdemethoxycurcumin; Chlorogenic acid; Resveratrol	cpd:C17743,cpd:C00852,cpd:C03582
map00190	Oxidative phosphorylation	0.393939	1	1	39	99	Over	Fumaric acid	cpd:C00122
map04070	Phosphatidylinositol signaling system	0.393939	1	1	39	99	Over	D-myo-Inositol 1,4-bisphosphate	cpd:C01220
map00940	Phenylpropanoid biosynthesis	0.509133	5	10	39	99	Over	Scopoletin; Sinapyl Alcohol; Scopolin; Cinnamaldehyde; Chlorogenic acid	cpd:C01752,cpd:C02325,cpd:C01527,cpd:C00903,cpd:C00852
map00040	Pentose and glucuronate interconversions	0.559895	2	3	39	99	Over	D-Xylulose 5-phosphate; Xylitol	cpd:C00231,cpd:C00379
map00230	Purine metabolism	0.645471	2	4	39	99	Over	dGMP; Inosine	cpd:C00362,cpd:C00294
map00250	Alanine, aspartate and glutamate metabolism	0.645471	2	4	39	99	Over	Fumaric acid; Succinic semialdehyde	cpd:C00122,cpd:C00232
map00480	Glutathione metabolism	0.645471	2	4	39	99	Over	Ascorbic acid; Glutathione	cpd:C00072,cpd:C00051
map00620	Pyruvate metabolism	0.645471	2	4	39	99	Over	Fumaric acid; Phosphoenolpyruvic acid	cpd:C00122,cpd:C00074
map00660	C5-Branched dibasic acid metabolism	0.645471	2	4	39	99	Over	Itaconic acid; cis-Aconitic acid	cpd:C00490,cpd:C00417
map00360	Phenylalanine metabolism	0.67753	3	6	39	99	Over	Fumaric acid; N-Acetyl-L-phenylalanine; Phenylacetaldehyde	cpd:C00122,cpd:C03519,cpd:C00601
map00232	Caffeine metabolism	1	1	2	39	99	Over	7-Methylxanthine	cpd:C16353
map00270	Cysteine and methionine metabolism	1	1	2	39	99	Over	Glutathione	cpd:C00051
map00350	Tyrosine metabolism	1	2	5	39	99	Over	Fumaric acid; Succinic semialdehyde	cpd:C00122,cpd:C00232
map00380	Tryptophan metabolism	1	1	2	39	99	Over	3-Hydroxyanthranilic acid	cpd:C00632
map00562	Inositol phosphate metabolism	1	1	2	39	99	Over	D-myo-Inositol 1,4-bisphosphate	cpd:C01220
map00750	Vitamin B6 metabolism	1	1	2	39	99	Over	Succinic semialdehyde	cpd:C00232
map00902	Monoterpenoid biosynthesis	1	1	2	39	99	Over	Loganic acid	cpd:C01512
