# Supplementary material for: Changes in the Histology of Walnut (Juglans regia L.) Infected with Phomopsis capsici and Transcriptome and Metabolome Analysis
Source: Int J Mol Sci. 2023 Mar 2;24(5):4879. doi: 10.3390/ijms24054879 (PMC10003368; doi:10.3390/ijms24054879)
Supplement: Supplementary file 1 [file ijms-24-04879-s001.zip › Table S6.xls]

Description	Pvalue	Ratio	Count	Type	ID
Photosynthesis	2.50E-08	0.483333333	29	Tran	108984518/109011866/109014063/109020391/108985418/109005852/109008563/109012666/108985982/109004736/108996038/108988339/109000426/108994367/108995342/108998186/109010445/108982100/109007382/109013946/108987180/109018206/109020091/108997713/109002301/109003713/109014410/109009270/108996022
Carbon metabolism	0.000342749	0.241758242	88	Tran	109011654/109019736/109002939/109006536/108982664/109019449/109004608/108983585/108985026/109008462/108988132/109001687/109001918/108981475/108988192/108979677/109011355/108989910/109015116/109016129/108990249/108982085/109005470/109006127/108983267/109007409/108999587/109010099/109014143/109010657/108995347/108994646/108980291/108989396/108986378/109007547/109000833/108995034/109011340/109011250…
Flavonoid biosynthesis	0.001797361	0.333333333	20	Tran	108994581/108999180/109010746/108988364/108988430/109004491/108997708/109008231/108992049/109007665/108979963/108995889/108999408/108996546/108979344/109007666/108988452/108991381/108989769/108996947
Purine metabolism	0.010881446	0.888888889	8	Meta	ADP-ribose; Adenosine 5'-Diphosphate; Hypoxanthine; Xanthine; Adenosine 5'-monophosphate; Guanine; 2'-Deoxyadenosine; Guanosine monophosphate
Isoquinoline alkaloid biosynthesis	0.018569551	0.333333333	11	Tran	109018267/108989738/109001564/109020781/109005850/109012843/109013250/109005849/109012863/novel.998/109007996
Fatty acid degradation	0.043892484	0.253164557	20	Tran	108989910/109005861/109005403/108993803/108987140/108983383/108982045/108983501/108996365/109004505/109003337/109016934/109015238/109006047/109008426/108979990/108985392/109005402/108979991/108982357
Biosynthesis of amino acids	0.047537815	0.206703911	74	Tran	109002969/109006536/109018267/108982664/109021470/109019449/109006316/109004608/108999998/novel.1427/108985026/109008462/109001918/109009636/108979677/109002967/109011355/108982864/109005769/109015116/108986922/109011054/109001564/109011052/109006127/109005939/108999587/109014143/109010657/109014560/109012843/108983753/108992980/108988099/109013250/109010645/109011250/108990554/109007360/10898407…
Diterpenoid biosynthesis	0.195966096	0.25	7	Tran	109009223/108990230/108994022/108994294/108998668/108995841/108992364
Pentose phosphate pathway	0.233040483	0.206896552	18	Tran	109019736/109016798/109006536/108988132/109011355/109015116/108982085/109006127/108999587/109010099/108989396/108997636/109007547/109000833/108988183/109010220/novel.1677/109016524
Lysine degradation	0.242146978	0.714285714	5	Meta	Pipecolic acid; L-Saccharopine; N6-Acetyl-L-lysine; 2-Oxoadipic acid; Glutaric acid
beta-Alanine metabolism	0.283169513	0.206349206	13	Tran	108989910/108989738/novel.228/109005850/108983383/108983900/108996365/109005849/108988332/108993168/108988145/108985392/108997089
Ubiquinone and other terpenoid-quinone biosynthesis	0.283169513	0.206349206	13	Tran	108995891/108998277/108988342/108999408/109012863/108982339/109009874/109015268/109014828/109004006/108981645/109007996/108996947
Zeatin biosynthesis	0.43707429	0.2	5	Tran	108994970/108985996/108987941/108988580/109005704
Sesquiterpenoid and triterpenoid biosynthesis	0.442307692	1	1	Meta	beta-Caryophyllene
Oxidative phosphorylation	0.442307692	1	1	Meta	Adenosine 5'-Diphosphate
Photosynthesis	0.442307692	1	1	Meta	Adenosine 5'-Diphosphate
Carbon metabolism	0.442307692	1	1	Meta	Gluconolactone
Pentose phosphate pathway	0.442307692	1	1	Meta	Gluconolactone
One carbon pool by folate	0.442307692	1	1	Meta	Folinic acid
Biosynthesis of amino acids	0.470721616	0.583333333	7	Meta	S-Adenosylhomocysteine; L-Histidine; L-Saccharopine; L-Tryptophan; L-Citrulline; 2-Oxoadipic acid; Shikimic Acid
Sesquiterpenoid and triterpenoid biosynthesis	0.523610652	0.177777778	8	Tran	109013467/108992229/108993143/109004270/108987634/108989601/109015387/108993144
Pentose and glucuronate interconversions	0.5517526	0.171428571	18	Tran	109022344/109017882/109019336/108981818/108981010/108982498/109012433/109019335/109004989/109005675/109003962/109013060/109006347/108991494/108992799/108981008/108986560/109018691
Zeatin biosynthesis	0.584078824	0.666666667	2	Meta	Adenosine 5'-Diphosphate; Adenosine 5'-monophosphate
Biosynthesis of unsaturated fatty acids	0.584078824	0.666666667	2	Meta	Docosahexaenoic acid; Docosapentaenoic acid
Pentose and glucuronate interconversions	0.584078824	0.666666667	2	Meta	D-Galacturonic acid; D-Xylulose
Ubiquinone and other terpenoid-quinone biosynthesis	0.655425927	0.6	3	Meta	p-Coumaric acid; Shikonin; Phylloquinone
Purine metabolism	0.665448536	0.161764706	22	Tran	108992092/109001918/108979677/109010590/109002171/109007221/109006127/109007046/109016983/109008967/108980341/108987034/109022093/109000894/109013980/108992193/109014376/108989481/109021887/novel.1073/109019734/108986800
One carbon pool by folate	0.686056338	0.153846154	6	Tran	109001687/109016983/109003384/108989097/108983488/109020674
Isoquinoline alkaloid biosynthesis	0.750851466	0.5	5	Meta	Corydaline; 3,4-Dihydroxybenzaldehyde; p-Coumaric acid; Lycorine; Tyramine
Lysine degradation	0.775464457	0.139534884	6	Tran	108988729/109011654/108983383/108996365/109009560/108985392
Oxidative phosphorylation	0.887214636	0.142076503	26	Tran	109005733/109002787/108988057/108983058/109020391/108999219/108996031/108995347/109003139/108994367/108999431/109009578/109009575/108982100/109007227/109007072/109004564/109015378/108999735/109001179/108981892/109018726/108997550/109016418/108991995/108984527
Amino sugar and nucleotide sugar metabolism	0.894421351	0.14213198	28	Tran	108986871/109020886/108982498/108980247/109008672/108988255/109019484/108984435/108995912/108989016/109020463/109006259/109002710/109019638/108998187/108980762/109010468/109007329/108979737/109007006/109012912/109021747/108980780/109002304/109011804/109000874/109011356/109012920
Biosynthesis of unsaturated fatty acids	0.982221612	0.0625	2	Tran	108989910/109006047
Diterpenoid biosynthesis	1	0.5	1	Meta	Geranylgeraniol
Flavonoid biosynthesis	1	0.461538462	6	Meta	Neohesperidin; (-)-Epigallocatechin; Pinocembrin; Prunin; Taxifolin; Naringin
beta-Alanine metabolism	1	0.5	2	Meta	L-Histidine; Pantothenic acid
Fatty acid degradation	1	0.5	1	Meta	Glutaric acid
Amino sugar and nucleotide sugar metabolism	1	0.5	1	Meta	D-Galacturonic acid
