# Supplementary material for: Changes in the Histology of Walnut (Juglans regia L.) Infected with Phomopsis capsici and Transcriptome and Metabolome Analysis
Source: Int J Mol Sci. 2023 Mar 2;24(5):4879. doi: 10.3390/ijms24054879 (PMC10003368; doi:10.3390/ijms24054879)
Supplement: Supplementary file 1 [file ijms-24-04879-s001.zip › Table S7.xls]

Description	Pvalue	Ratio	Count	Type	ID
Phenylpropanoid biosynthesis	0.509133392445574	0.5	5	Meta	Scopoletin; Sinapyl Alcohol; Scopolin; Cinnamaldehyde; Chlorogenic acid
Phenylpropanoid biosynthesis	0.120296127457923	0.204651162791	44	Tran	108988868/109009576/108999143/108999180/novel.467/109021248/109000454/108979790/108988430/109010267/109000896/108995854/109013790/108994266/108999144/108991048/109008959/108998277/109008231/108996985/108985677/108988342/108979963/108988870/109012580/108992461/109011145/108999408/109007617/108982339/109009874/109015268/108989957/109016664/109020701/108991044/108988869/108988382/108988639/108997102…
Flavonoid biosynthesis	0.108580083425126	0.714285714286	5	Meta	Dihydromyricetin; 5,7,3',4',5'-Pentahydroxyflavone; Chlorogenic acid; Kaempferol; Luteolin
Flavonoid biosynthesis	0.00179736074070661	0.333333333333	20	Tran	108994581/108999180/109010746/108988364/108988430/109004491/108997708/109008231/108992049/109007665/108979963/108995889/108999408/108996546/108979344/109007666/108988452/108991381/108989769/108996947
Stilbenoid, diarylheptanoid and gingerol biosynthesis	0.37957446333735	0.6	3	Meta	Bisdemethoxycurcumin; Chlorogenic acid; Resveratrol
Stilbenoid, diarylheptanoid and gingerol biosynthesis	0.429795473234718	0.194444444444	7	Tran	108999180/108988430/109008231/108979963/108999408/108989769/108996947
Tyrosine metabolism	1	0.4	2	Meta	Fumaric acid; Succinic semialdehyde
Tyrosine metabolism	0.00900524355430543	0.285714285714	22	Tran	109018267/108989738/109005403/109001564/109020781/109005850/109012843/109013250/109005849/109004505/109003337/109016934/109012686/108982102/109012863/109015238/108979990/109005402/novel.998/109007996/108979991/108982357
Carbon metabolism	0.25748887729513	0.625	5	Meta	D-Gluconic acid; D-Xylulose 5-phosphate; Phosphoenolpyruvic acid; D-Sedoheptulose 7-phosphate; Succinic semialdehyde
Carbon metabolism	0.000342748518064815	0.241758241758	88	Tran	109011654/109019736/109002939/109006536/108982664/109019449/109004608/108983585/108985026/109008462/108988132/109001687/109001918/108981475/108988192/108979677/109011355/108989910/109015116/109016129/108990249/108982085/109005470/109006127/108983267/109007409/108999587/109010099/109014143/109010657/108995347/108994646/108980291/108989396/108986378/109007547/109000833/108995034/109011340/109011250…
Phosphatidylinositol signaling system	0.393939393939394	1.0	1	Meta	D-myo-Inositol 1,4-bisphosphate
Phosphatidylinositol signaling system	0.564162562573835	0.170454545455	15	Tran	109002203/108986922/109004560/108979486/108991378/108991834/108979209/108999223/109006949/109004867/109020995/109014019/108989713/109012437/109018058
Pyruvate metabolism	0.645471121907057	0.5	2	Meta	Fumaric acid; Phosphoenolpyruvic acid
Pyruvate metabolism	0.40668600029644	0.184210526316	21	Tran	109001918/108981475/108979677/109016129/108983383/108980291/108995034/109011340/108996365/108983269/108997211/108985360/109000808/109012459/109006942/109014376/novel.541/108997711/108985392/108987244/108989611
C5-Branched dibasic acid metabolism	0.645471121907057	0.5	2	Meta	Itaconic acid; cis-Aconitic acid
C5-Branched dibasic acid metabolism	0.849522477021714	0.1	1	Tran	108990554
Oxidative phosphorylation	0.393939393939394	1.0	1	Meta	Fumaric acid
Oxidative phosphorylation	0.887214636014093	0.142076502732	26	Tran	109005733/109002787/108988057/108983058/109020391/108999219/108996031/108995347/109003139/108994367/108999431/109009578/109009575/108982100/109007227/109007072/109004564/109015378/108999735/109001179/108981892/109018726/108997550/109016418/108991995/108984527
Nicotinate and nicotinamide metabolism	0.152752009894867	1.0	2	Meta	Fumaric acid; Succinic semialdehyde
Nicotinate and nicotinamide metabolism	0.131416733755962	0.266666666667	8	Tran	108994659/108985344/108981116/109022126/109000501/108997122/108992773/108983386
Cysteine and methionine metabolism	1	0.5	1	Meta	Glutathione
Cysteine and methionine metabolism	0.303434422490452	0.190789473684	29	Tran	108999998/108986126/108981475/109016129/109005077/108996364/109014143/109012843/109014008/108989101/109006073/109019389/108992851/109021531/108980189/109020612/108993967/109012863/109001891/108993798/108999150/108997711/109001299/novel.998/108998779/108995846/109007996/108990791/108996458
Ascorbate and aldarate metabolism	0.37957446333735	0.6	3	Meta	Ascorbic acid; D-Xylulose 5-phosphate; D-Glucarate
Ascorbate and aldarate metabolism	0.113997667677108	0.235294117647	16	Tran	108997427/108984491/108986893/109007875/108995719/108986886/108986922/108982181/109004560/108983383/108982498/108996365/108988174/108998187/108985392/108988386
Purine metabolism	0.645471121907057	0.5	2	Meta	dGMP; Inosine
Purine metabolism	0.665448535702015	0.161764705882	22	Tran	108992092/109001918/108979677/109010590/109002171/109007221/109006127/109007046/109016983/109008967/108980341/108987034/109022093/109000894/109013980/108992193/109014376/108989481/109021887/novel.1073/109019734/108986800
Fructose and mannose metabolism	0.152752009894867	1.0	2	Meta	D-Sorbitol; ��-D-Mannose 1-phosphate
Fructose and mannose metabolism	0.886494466859923	0.128205128205	10	Tran	109016798/109006536/108997636/109010220/108991358/108986375/109007329/109021747/novel.1677/109000874
Alanine, aspartate and glutamate metabolism	0.645471121907057	0.5	2	Meta	Fumaric acid; Succinic semialdehyde
Alanine, aspartate and glutamate metabolism	0.00293106340888899	0.306666666667	23	Tran	109021470/108983585/novel.1427/109007221/108998968/108989639/109012843/109007046/108994646/108992980/108983566/108988099/108996780/109010285/108993168/109005909/108981408/108989739/108997089/108997122/108993925/novel.998/108992773
Pentose phosphate pathway	0.0582662305784544	1.0	3	Meta	D-Gluconic acid; D-Xylulose 5-phosphate; D-Sedoheptulose 7-phosphate
Pentose phosphate pathway	0.233040483006046	0.206896551724	18	Tran	109019736/109016798/109006536/108988132/109011355/109015116/108982085/109006127/108999587/109010099/108989396/108997636/109007547/109000833/108988183/109010220/novel.1677/109016524
Butanoate metabolism	0.152752009894867	1.0	2	Meta	Fumaric acid; Succinic semialdehyde
Butanoate metabolism	0.0467558236759092	0.285714285714	12	Tran	108998968/108983566/108990864/108996780/109010285/109000598/109007945/108991176/108993168/108997089/109004042/109018030
Glutathione metabolism	0.645471121907057	0.5	2	Meta	Ascorbic acid; Glutathione
Glutathione metabolism	0.0186796749692894	0.241610738255	36	Tran	109019736/108982664/109019460/108988132/109012036/108982972/108982085/108982978/109005220/108982181/109010099/109010657/109009358/108980759/109011808/108982970/108980341/108987034/109021425/108984074/108988183/108988174/109007182/109004128/109013944/109014460/109009548/108995469/109002259/109015499/109021062/108999150/109021887/109021061/108981208/109003606
Phenylalanine metabolism	0.677529584287802	0.5	3	Meta	Fumaric acid; N-Acetyl-L-phenylalanine; Phenylacetaldehyde
Phenylalanine metabolism	0.0029924173001966	0.333333333333	18	Tran	109018267/108989738/109001564/109021248/109005850/109012843/108995854/109013250/109008959/109005849/108983825/109012863/109006577/novel.998/108993413/108997102/109007996/108993435
Inositol phosphate metabolism	1	0.5	1	Meta	D-myo-Inositol 1,4-bisphosphate
Inositol phosphate metabolism	0.602904071370827	0.166666666667	17	Tran	109002203/novel.994/109007875/108986922/109004560/108991378/108991834/108999223/108994653/109004977/109009394/108986375/109013248/109012437/109018058/109021115/108996489
Vitamin B6 metabolism	1	0.5	1	Meta	Succinic semialdehyde
Vitamin B6 metabolism	0.972707665668273	0.0526315789474	1	Tran	108982906
Carbon fixation in photosynthetic organisms	0.0582662305784544	1.0	3	Meta	D-Xylulose 5-phosphate; Phosphoenolpyruvic acid; D-Sedoheptulose 7-phosphate
Carbon fixation in photosynthetic organisms	0.00091146549966167	0.30303030303	30	Tran	109006536/109019449/109004608/108981475/108988192/109011355/109015116/109016129/108999587/108995034/109011340/109011250/109011490/109008315/108985360/109022238/108997409/109006695/109017005/108986375/108998828/109017539/108989739/109014262/108997711/108987244/108989611/109011573/109005764/109016524
ABC transporters	0.310857052686489	0.555555555556	5	Meta	D-Sorbitol; Glutathione; Trehalose; 2-Aminoethylphosphonate; Xylitol
ABC transporters	0.00142399151582946	0.36170212766	17	Tran	109014179/109014176/109005993/109010857/108985819/108983706/108992826/109007782/109014177/109004672/109015224/novel.1569/108983601/108983285/108983707/108983710/109010442
Citrate cycle (TCA cycle)	0.37957446333735	0.6	3	Meta	Fumaric acid; cis-Aconitic acid; Phosphoenolpyruvic acid
Citrate cycle (TCA cycle)	0.432386630571034	0.185714285714	13	Tran	109011654/108982664/108981475/109016129/109010657/108995347/108980291/108986378/108984074/108983269/108985360/108997711/108999475
Tryptophan metabolism	1	0.5	1	Meta	3-Hydroxyanthranilic acid
Tryptophan metabolism	0.26988416576372	0.210526315789	12	Tran	109011654/109002939/108996364/108983383/108996365/108983825/109003845/109006577/108985392/108993413/109015496/108993435
Pentose and glucuronate interconversions	0.559895185815657	0.666666666667	2	Meta	D-Xylulose 5-phosphate; Xylitol
Pentose and glucuronate interconversions	0.551752599704734	0.171428571429	18	Tran	109022344/109017882/109019336/108981818/108981010/108982498/109012433/109019335/109004989/109005675/109003962/109013060/109006347/108991494/108992799/108981008/108986560/109018691
