# Supplementary material for: Changes in the Histology of Walnut (Juglans regia L.) Infected with Phomopsis capsici and Transcriptome and Metabolome Analysis
Source: Int J Mol Sci. 2023 Mar 2;24(5):4879. doi: 10.3390/ijms24054879 (PMC10003368; doi:10.3390/ijms24054879)
Supplement: Supplementary file 1 [file ijms-24-04879-s001.zip › Table S8.xlsx]

## Sheet: Sheet1
	GAPDH	A1	A2	A3	A4	A5	A6	A7	内参基因CT值	△CT值							△△CT值							#NAME?
									GADPH	A1	A2	A3	A4	A5	A6	A7	A1	A2	A3	A4	A5	A6	A7	A1	A2	A3	A4	A5	A6	A7
CK1	29.13	27.25	26.47	34.34	27.48	0		30.3		-3.23	-4.01	3.86	-3			-0.18
CK1	30.73	27.51	26.77	29.17	27.15	27.47	29.21	33.24		-2.97	-3.71	-1.31	-3.33	-3.01	-1.27	2.76
CK1	30.28	0	26.03	28.24	27.13	26.73	28.19	0			-4.45	-2.24	-3.35	-3.75	-2.29
CK2	30.29	0	26.17	27.58	0	33.42	28.34	0			-4.31	-2.9		2.94	-2.14
CK2	30.48	27.28	26.23	30	28.99	26.56	28.72	33.31	30.48	-3.2	-4.25	-0.48	-1.49	-3.92	-1.76	2.83	-3.2	-4.25	-0.48	-1.49	-3.92	-1.76	2.83
CK2	31.38	27.07	26.23	27.61	25.62	25.73	0	32.59		-3.41	-4.25	-2.87	-4.86	-4.75		2.11
CK3	31.37	27.54	26.39	0	27.57	26.02	0	33		-2.94	-4.09		-2.91	-4.46		2.52
CK3	31.34	0	27.08	0	28.41	0	29.61	0			-3.4		-2.07		-0.87
CK3	39.13	0	27.36	0	0	27.17	0	34			-3.12			-3.31		3.52
EG1	30	28.01	25.08	0	23.85	23.8	27.98	31.94		-1.73	-4.66		-5.89	-5.94	-1.76	2.2	1.47	-0.41	0.48	-4.4	-2.02	0	-0.63	-1.47	0.41	-0.48	4.4	2.02	0	0.63
EG1	30.47	28.33	26.22	28.48	25.84	39.64	28.74	32.21		-1.41	-3.52	-1.26	-3.9	9.9	-1	2.47	1.79	0.73	-0.78	-2.41	13.82	0.76	-0.36	-1.79	-0.73	0.78	2.41	-13.82	-0.76	0.36
EG1	29.41	27.54	0	26.79	25.3	24.29	27.56	30.94		-2.2		-2.95	-4.44	-5.45	-2.18	1.2	1	4.25	-2.47	-2.95	-1.53	-0.42	-1.63	-1	-4.25	2.47	2.95	1.53	0.42	1.63
EG2	29.71	27.76	25.29	27.34	24.94	24.1	27.77	31.22		-1.98	-4.45	-2.4	-4.8	-5.64	-1.97	1.48	1.22	-0.2	-1.92	-3.31	-1.72	-0.21	-1.35	-1.22	0.2	1.92	3.31	1.72	0.21	1.35
EG2	29.74	27.7	25.27	27.26	26.38	24.57	27.84	30.85	29.74	-2.04	-4.47	-2.48	-3.36	-5.17	-1.9	1.11	1.16	-0.22	-2	-1.87	-1.25	-0.14	-1.72	-1.16	0.22	2	1.87	1.25	0.14	1.72
EG2	29.62	27.19	25.07	27.42	0	24	28.16	32.25		-2.55	-4.67	-2.32		-5.74	-1.58	2.51	0.65	-0.42	-1.84	1.49	-1.82	0.18	-0.32	-0.65	0.42	1.84	-1.49	1.82	-0.18	0.32
EG3	30.75	27.42	25.07	27.3	24.9	24.16	27.68	34.09		-2.32	-4.67	-2.44	-4.84	-5.58	-2.06	4.35	0.88	-0.42	-1.96	-3.35	-1.66	-0.3	1.52	-0.88	0.42	1.96	3.35	1.66	0.3	-1.52
EG3	29.96	26.86	24.68	27.92	25.24	23.58	27.59	30.41		-2.88	-5.06	-1.82	-4.5	-6.16	-2.15	0.67	0.32	-0.81	-1.34	-3.01	-2.24	-0.39	-2.16	-0.32	0.81	1.34	3.01	2.24	0.39	2.16
EG3	0	0	25.09	27.25	25.25	23.77	27.63	30.26																-1.06125	-0.3125	1.47875	2.47625	-0.1975	0.065	0.83125
										-3
										-3.33
										-3.35
										-4.84
										-4.5
										-4.49

## Sheet: Sheet2
										△CT值							△△CT值							#NAME?
基因	GAPDH	B1	B2	B3	B4	B5	B6	A8		B1	B2	B3	B4	B5	B6	A8	B1	B2	B3	B4	B5	B6	A8	B1	B2	B3	B4	B5	B6	A8
CK1	NA	NA	23.16	39.34	NA	32.03	23.78	32.65		NA	-3.81	12.37	NA	5.06	-3.19		#VALUE!	-0.16		#VALUE!	-1.19	-0.33
CK1	27.94	23.07	23.18	23.72	NA	32.44	23.71	27.38		-3.9	-3.79	-3.25	NA	5.47	-3.26	0.41	0.04	-0.14	-1.27	#VALUE!	-0.78	-0.4	2.01
CK1	28.11	23.08	23.36	23.8	24.76	31.99	24.11	25.09		-3.89	-3.61	-3.17	-2.21	5.02	-2.86	-1.88	0.05	0.04	-1.19	-0.28	-1.23	0	-0.28
CK2	27.87	23.1	23.26	24.3	24.42	32.14	23.83	25.18	内参基因CT值	-3.87	-3.71	-2.67	-2.55	5.17	-3.14	-1.79	0.07	-0.06	-0.69	-0.62	-1.08	-0.28	-0.19
CK2	26.97	23.03	23.32	24.99	25.04	33.22	24.11	22.88	26.97	-3.94	-3.65	-1.98	-1.93	6.25	-2.86	-4.09	0	0	0	0	0	0	-2.49
CK2	27.65	23.14	23.14	23.82	24.79	32.31	23.99	24.02		-3.83	-3.83	-3.15	-2.18	5.34	-2.98	-2.95	0.11	-0.18	-1.17	-0.25	-0.91	-0.12	-1.35
CK3	NA	23.12	23.02	23.98	24.4	34.54	24.08	34		-3.85	-3.95	-2.99	-2.57	7.57	-2.89		0.09	-0.3	-1.01	-0.64	1.32	-0.03	1.6
CK3	26.8	23.08	23.17	23.93	24.74	33.22	23.87			-3.89	-3.8	-3.04	-2.23	6.25	-3.1		0.05	-0.15	-1.06	-0.3	0	-0.24	1.6
CK3	34.53	23.69	24.72	24.34	24.66	33.33	24.69	27.63		-3.28	-2.25	-2.63	-2.31	6.36	-2.28	0.66	0.66	1.4	-0.65	-0.38	0.11	0.58	2.26
																对照	0.13375	0.05	-0.88	-0.352857	-0.417778	-0.0911111	0.395
																	3.94	-3.65	-1.98	-1.93	6.25	-2.86	-1.6
EG1	29.98	23.98	23.09	23.61	24.16	35.21	26.36	27.25		-5.18	-6.07	-5.55	-5	6.05	-2.8	-1.91	-1.24	-2.42	-3.57	-3.07	-0.2	5.66	-0.31	1.24	2.42	3.57	3.07	0.2	-5.66	0.31
EG1	29.64	24.03	23.04	23.55	23.89	35.16	24.35	27.05		-5.13	-6.12	-5.61	-5.27	6	-4.81	-2.11	-1.19	-2.47	-3.63	-3.34	-0.25	7.67	-0.51	1.19	2.47	3.63	3.34	0.25	-7.67	0.51
EG1	30.07	24.07	23.21	23.9	24.41	35.54	24.71	25.63		-5.09	-5.95	-5.26	-4.75	6.38	-4.45	-3.53	-1.15	-2.3	-3.28	-2.82	0.13	7.31	-1.93	1.15	2.3	3.28	2.82	-0.13	-7.31	1.93
EG2	29.16	24.39	23.08	23.35	24.45	34.89	24.4	25.4	29.16	-4.77	-6.08	-5.81	-4.71	5.73	-4.76	-3.76	-0.83	-2.43	-3.83	-2.78	-0.52	7.62	-2.16	0.83	2.43	3.83	2.78	0.52	-7.62	2.16
EG2	29.01	23.61	23.02	23.59	25.01	34.64	24.45	25.35		-5.55	-6.14	-5.57	-4.15	5.48	-4.71	-3.81	-1.61	-2.49	-3.59	-2.22	-0.77	7.57	-2.21	1.61	2.49	3.59	2.22	0.77	-7.57	2.21
EG2	28.98	24.25	23.17	23.56	24.27	35.04	24.68	36.17		-4.91	-5.99	-5.6	-4.89	5.88	-4.48		-0.97	-2.34	-3.62	-2.96	-0.37	7.34	1.6	0.97	2.34	3.62	2.96	0.37	-7.34	-1.6
EG3	29.25	24.13	23.14	23.78	24.14	35.42	24.73	35.82		-5.03	-6.02	-5.38	-5.02	6.26	-4.43		-1.09	-2.37	-3.4	-3.09	0.01	7.29	1.6	1.09	2.37	3.4	3.09	-0.01	-7.29	-1.6
EG3	37.32	24.27	23.35	23.47	24.38	35.24	24.58	34.48		-4.89	-5.81	-5.69	-4.78	6.08	-4.58		-0.95	-2.16	-3.71	-2.85	-0.17	7.44	1.6	0.95	2.16	3.71	2.85	0.17	-7.44	-1.6
EG3	28.72	24.32	23.09	23.66	24.52	35.49	25.4	30.66		-4.84	-6.07	-5.5	-4.64	6.33	-3.76	1.5	-0.9	-2.42	-3.52	-2.71	0.08	6.62	3.1	0.9	2.42	3.52	2.71	-0.08	-6.62	-3.1
																							处理	0.925	2.29	3.615	2.78	0.045	-7.03	-2.35

## Sheet: Sheet3
基因	B1	B2	B3	B4	B5	B6	A8
CK组2-ddct值	0.13375	0.05	-0.88	-0.352857	-0.417778	-0.0911111	0.395
EG组2-ddct值	2.17538	5.20853	11.9603	7.46248	1.19417	0.00775813	1.85294
EG/CK值	16.2645	104.171	-13.5913	-21.1487	-2.85838	-0.0851502	4.69099
log2FoldChange	8.58906	5.16086	-5.95732	-4.3379	-5.34319	8.63073	-4.57413	转录组里
	CT	log2FoldChange	gene name	qPCR	Transcriptome
A1	-1.06125	-5.95732	LOC108993939	-1.06125	-5.95732
A2	-0.3125	-4.3379	LOC109009710	-0.3125	-4.3379
A4	2.47625	3.35307	LOC109021933	2.47625	3.35307
A5	-0.1975	-5.47241	LOC109009223	-0.1975	-5.47241
A6	0.065	3.45699	LOC108982261	0.065	3.45699
A7	0.83125	2.16107	LOC109018955	0.83125	2.16107
B1	0.925	8.58906	LOC109020307	0.925	8.58906
B2	2.29	5.16086	LOC109019422	2.29	5.16086
B3	3.615	3.88248	LOC108987135	3.615	3.88248
B4	2.78	4.4459	LOC109000986	2.78	4.4459
B5	0.045	6.04305	LOC109021657	0.045	6.04305
B6	-7.03	6.33509
A8	-2.35
A3	1.47875	-5.34319	LOC108989582

## Sheet: Sheet4
Gene(ID)	Forward primer (5'-3')	Reverse primer (5'-3')
GADPH	GACCACCCATTCCTACACC	ATGCCATTCAACTTTCCTTT
LOC108993939	GAAGGAGCTGGGTCTTGGAG	CGCTCCCTCGGTTACTTTGT
LOC109009710	TGCGTCTGATGTTTTTGCCG	GCATGCACATCTTCAACGCT
LOC109021933	ACCCATGGAATGACTGGAGC	CTGCGTTGTATTGCATTGGC
LOC109009223	TCATCTGGACCGTGGTGTTG	AGGCTTTGTACATCCCCGTG
LOC108982261	GACCAATCTCCACCGTCCAT	TCGGTGCTCTCCCAAACATC
LOC109018955	CAGCATGACCAGTTCCACCT	ATCGCAAACACTTGCGCTTT
LOC109020307	AAATCTCACCTCGCCTTGCC	TGGGGCAACACTGGCATAAT
LOC109019422	CGCCTGGAAGGAAATAGGCA	GTATCGCTGCTCTCGACCTC
LOC108987135	CACACATGAGAGGCAACAAGC	TTTCCTGCACCAACCCACTT
LOC109000986	GACGTGTTCCGAACCTCCTT	AATGCAGAGTCTCACGCACA
LOC109021657	CGTTTTCACCCCTTCTCGAT	TTCCTGCTCTGTGGTAAGCG

## Sheet: Sheet5
gene_id	log2FoldChange	pvalue	padj	gene_name
109020307	8.58906	7.94199e-122	2.24679e-117	LOC109020307	B1
109019422	5.16086	1.4831e-90	2.09784e-86	LOC109019422	B2
108993939	-5.95732	1.7904e-84	1.68834e-80	LOC108993939	A1
109009710	-4.3379	1.10343e-62	7.80397e-59	LOC109009710	A2
108989582	-5.34319	1.82406e-59	1.03205e-55	LOC108989582	A3
109021657	6.04305	6.30155e-25	3.96157e-22	LOC109021657	B5
108987451	-4.57413	6.71932e-48	2.71557e-44	LOC108987451
108993579	-7.85911	1.45892e-47	5.15911e-44	LOC108993579
109022069	-4.55887	5.08836e-47	1.50401e-43	LOC109022069
109009223	-5.47241	5.31642e-47	1.50401e-43	LOC109009223	A5
109021933	3.35307	3.06099e-45	7.87232e-42	LOC109021933	A4
108987155	-3.408	1.84447e-43	4.34834e-40	LOC108987155
109016807	5.20975	1.90441e-42	4.14429e-39	LOC109016807
108987135	3.88248	4.53436e-41	9.16264e-38	LOC108987135	B3
108982261	3.45699	1.71478e-40	3.23407e-37	LOC108982261	A6
108988803	-3.09974	2.64639e-40	4.67914e-37	LOC108988803
109000986	4.4459	9.5175e-33	1.077e-29	LOC109000986	B4
109005771	-3.88111	8.46048e-36	1.32971e-32	LOC109005771
109014179	-5.23642	1.83874e-35	2.73778e-32	LOC109014179
109018955	2.16107	3.69639e-35	5.22854e-32	LOC109018955	A7
108984596	-5.46068	5.53698e-23	2.74809e-20	LOC108984596	C1
109000886	2.30263	6.9285e-23	3.37944e-20	LOC109000886	C2
109018730	-3.03801	7.92314e-23	3.79908e-20	LOC109018730	C3
109005808	6.33509	8.64516e-23	4.07619e-20	LOC109005808	C4---B6
108991474	-3.59179	9.41561e-23	4.36668e-20	LOC108991474	C5
109006793	3.00805	1.37125e-22	6.2569e-20	LOC109006793	C6
